# Supplementary material for: Assessing personalized molecular portraits underlying endothelial-to-mesenchymal transition within pulmonary arterial hypertension
Source: Mol Med. 2024 Oct 26;30:189. doi: 10.1186/s10020-024-00963-z (PMC11513636; doi:10.1186/s10020-024-00963-z)
Supplement: Supplementary file 7 — Additional file 7: Table S1: Top differentially expressed genes between PAH and control groups. [file 10020_2024_963_MOESM7_ESM.xlsx]

## Sheet: top100DEGs
Table S1. Top differentially expressed genes between PAH and control groups.
gene	p_val	avg_log2FC	pct.1	pct.2	p_val_adj
HBB	0	1.75575	0.466	0.938	0
IGKC	0	0.768099	0.658	0.982	0
CTGF	0	0.666818	0.519	0.88	0
JCHAIN	0	0.63883	0.577	0.949	0
COL1A2	0	0.555716	0.53	0.892	0
AGER	0	0.514666	0.527	0.897	0
TAGLN	0	0.503888	0.53	0.903	0
RARRES2	0	0.497525	0.492	0.901	0
RGS5	0	0.47335	0.565	0.927	0
COL4A1	0	0.412846	0.466	0.882	0
MYL9	0	0.38165	0.49	0.894	0
NBL1	0	0.365096	0.458	0.816	0
PTGDS	0	0.356323	0.458	0.853	0
COL6A2	0	0.339502	0.39	0.771	0
LIMCH1	0	0.319609	0.533	0.88	0
ACTA2	0	0.292006	0.499	0.855	0
PPP1R14A	0	0.281466	0.441	0.869	0
NOTCH4	0	0.272546	0.481	0.797	0
HPGDS	0	0.26976	0.527	0.871	0
COL18A1	0	0.2621	0.437	0.818	0
BCAM	0	0.252774	0.437	0.825	0
SOD3	0	0.250359	0.501	0.863	0
GZMM	0	-0.254589	0.607	0.913	0
EPHX1	4.17e-295	0.263074	0.419	0.813	8.33e-292
RAMP2	4.84e-286	0.418969	0.536	0.9	9.67e-283
CD93	4.03e-280	0.324616	0.564	0.904	8.06e-277
CORO1A	1.44e-277	-0.26295	0.657	0.904	2.88e-274
C1S	3.79e-264	0.40354	0.511	0.856	7.59e-261
COL4A2	1.68e-260	0.327383	0.387	0.726	3.36e-257
CD7	9.07e-258	-0.416231	0.615	0.894	1.81e-254
GAS6	9.03e-257	0.425329	0.548	0.899	1.81e-253
C11orf96	1.87e-251	0.378831	0.523	0.865	3.74e-248
ESAM	2.07e-249	0.324679	0.526	0.867	4.13e-246
NPDC1	3.55e-247	0.281728	0.476	0.796	7.1e-244
FGFBP2	4.19e-245	-0.412447	0.576	0.848	8.37e-242
COL1A1	6.45e-243	0.273054	0.484	0.766	1.29e-239
CCL5	9.02e-243	-0.316655	0.629	0.892	1.8e-239
ECSCR	2.99e-242	0.260102	0.495	0.852	5.97e-239
GZMH	1.49e-234	-0.348964	0.565	0.838	2.99e-231
ACKR1	2.19e-225	0.606448	0.49	0.826	4.38e-222
CALD1	2.82e-220	0.3731	0.53	0.867	5.64e-217
CLEC14A	1.72e-211	0.533138	0.538	0.857	3.44e-208
CYR61	1.92e-205	0.42156	0.49	0.816	3.83e-202
SPARC	2.06e-191	0.46516	0.504	0.876	4.12e-188
IGFBP6	4.19e-191	0.265841	0.487	0.768	8.38e-188
EMP2	1.37e-189	0.67083	0.615	0.934	2.74e-186
CRIP2	2.22e-189	0.377573	0.581	0.908	4.44e-186
DUSP2	6.61e-188	-0.273975	0.659	0.884	1.32e-184
HSPG2	2.6e-183	0.290443	0.429	0.753	5.2e-180
SYTL3	5.34e-183	-0.274877	0.563	0.802	1.07e-179
PLAC9	8.26e-175	0.328487	0.563	0.871	1.65e-171
CD247	8.35e-175	-0.258316	0.544	0.801	1.67e-171
C1R	1.12e-170	0.285562	0.535	0.836	2.24e-167
EDN1	1.23e-169	0.390911	0.485	0.8	2.47e-166
C15orf48	3.09e-166	-0.474727	0.6	0.852	6.18e-163
DCN	1.39e-165	0.816045	0.598	0.876	2.78e-162
GZMA	1.35e-159	-0.27518	0.593	0.831	2.69e-156
LTBP4	2.74e-159	0.352106	0.495	0.778	5.47e-156
SLC9A3R2	1.06e-158	0.380543	0.571	0.91	2.13e-155
TCIM	4.1e-157	0.408737	0.558	0.856	8.2e-154
A2M	5.77e-155	0.748064	0.556	0.886	1.15e-151
AQP1	3.36e-154	0.299594	0.473	0.797	6.73e-151
ADIRF	5.56e-154	0.421975	0.514	0.86	1.11e-150
PRSS23	2.35e-153	0.413372	0.519	0.829	4.7e-150
GZMB	5.38e-153	-0.373912	0.605	0.834	1.08e-149
FCN3	7.53e-150	0.686304	0.601	0.909	1.51e-146
EREG	1.85e-148	-0.320246	0.521	0.776	3.71e-145
HYAL2	6.53e-148	0.419741	0.532	0.859	1.31e-144
CLU	8.21e-142	0.666214	0.517	0.83	1.64e-138
TIMP3	5.63e-130	0.577934	0.587	0.909	1.13e-126
CCND1	7.73e-128	0.271655	0.556	0.847	1.55e-124
G0S2	5.68e-125	-0.402799	0.665	0.92	1.14e-121
RAMP3	6.5e-125	0.280111	0.495	0.79	1.3e-121
SPARCL1	2.16e-122	0.591275	0.551	0.842	4.32e-119
TCF4	4.15e-122	0.377253	0.563	0.867	8.3e-119
EGFL7	3.51e-121	0.404548	0.378	0.704	7.02e-118
IGFBP2	4.8e-116	0.290349	0.517	0.813	9.61e-113
LMCD1	2.41e-113	0.274153	0.542	0.818	4.83e-110
TNFSF10	1.95e-108	0.357899	0.625	0.898	3.9e-105
SFTPA1	2.91e-105	0.380935	0.529	0.781	5.81e-102
COL6A1	1.49e-96	0.250725	0.378	0.661	2.97e-93
IGFBP5	7.36e-95	0.319127	0.577	0.83	1.47e-91
FN1	6.65e-94	0.552017	0.609	0.933	1.33e-90
ARL4C	2.9e-93	-0.26692	0.62	0.815	5.8e-90
CAVIN1	1.05e-91	0.379326	0.558	0.854	2.1e-88
MGP	1.03e-88	0.637024	0.611	0.905	2.06e-85
SELENOP	1.65e-84	0.418785	0.607	0.878	3.31e-81
S100A9	3.73e-82	-0.347405	0.578	0.807	7.45e-79
CST7	3.73e-82	-0.441213	0.611	0.808	7.45e-79
FAM43A	1.68e-81	0.267149	0.496	0.745	3.35e-78
S100A16	1.18e-79	0.284525	0.584	0.893	2.36e-76
CSRP1	8.95e-79	0.272659	0.518	0.784	1.79e-75
IGFBP4	1.24e-75	0.443825	0.522	0.787	2.49e-72
HEG1	5.46e-75	0.309568	0.549	0.796	1.09e-71
CLDN5	1.54e-74	0.588779	0.441	0.712	3.08e-71
CFD	2.85e-74	0.425506	0.648	0.885	5.71e-71
GNG11	3.38e-64	0.386009	0.535	0.812	6.77e-61
ID1	4.25e-64	0.354583	0.513	0.787	8.5e-61
CCL3	3.91e-62	-0.313543	0.506	0.724	7.82e-59
CAV1	1.11e-60	0.410729	0.553	0.821	2.22e-57
