# Supplementary material for: Assessing personalized molecular portraits underlying endothelial-to-mesenchymal transition within pulmonary arterial hypertension
Source: Mol Med. 2024 Oct 26;30:189. doi: 10.1186/s10020-024-00963-z (PMC11513636; doi:10.1186/s10020-024-00963-z)
Supplement: Supplementary file 8 — Additional file 8: Table S2: Contribution scores of different cell types. [file 10020_2024_963_MOESM8_ESM.xlsx]

## Sheet: Table S2
Table S2. Contribution scores of different cell types.
gene	B	Endothelial	Epithelial	Fibroblast	Macrophage/Monocytic	Mast	NK	SMC	T
A2M	0.601577	0.821925	0.740673	0.94158	0.864778	0.715081	0.522965	0.969342	0.59186
ACKR1	0.666146	1.11631	0.739244	0.859913	0.799152	0.727309	0.550146	0.89688	0.61635
ACTA2	0.576515	0.75175	0.76441	0.841772	0.837516	0.937365	0.532268	0.627994	0.597143
ADIRF	0.622622	0.808286	0.906271	0.895117	0.804897	0.460397	0.573614	0.749015	0.564017
AGER	0.908611	0.796832	1.07545	0.511169	0.833944	0.628322	0.533201	0.616001	0.589462
AQP1	0.740851	0.805852	0.868557	0.657949	0.770835	0.673955	0.608844	0.706748	0.581085
ARL4C	0.648481	0.842259	0.906922	0.643815	0.875933	0.799902	0.83821	0.777709	0.813646
BCAM	0.5533	0.808128	0.869303	0.638889	0.760495	0.664074	0.524451	0.609434	0.599914
C11orf96	0.59184	0.780155	0.858398	1.00917	0.8491	0.601815	0.584516	0.540574	0.590956
C15orf48	0.586004	0.926188	0.772296	0.602436	0.812691	1.26088	0.560507	0.718176	0.635817
C1R	0.808487	0.831163	0.740881	0.868531	0.850526	0.665959	0.551558	0.715767	0.591852
C1S	0.584444	0.734901	0.783589	0.962697	0.819132	0.724859	0.588785	0.886064	0.614194
CALD1	0.538144	0.782122	0.826372	0.834494	0.797094	0.605296	0.583371	0.666537	0.610774
CAV1	0.619093	0.792648	0.960535	0.728516	0.865783	0.649788	0.555915	0.576059	0.61415
CAVIN1	0.515875	0.834145	0.928906	0.970211	0.840685	0.455362	0.529966	0.611381	0.590007
CCL3	0.457077	0.842386	0.865194	0.700516	0.895477	0.782676	1.14394	0.745436	0.572387
CCL5	0.638381	0.913269	0.85327	0.725713	0.86567	0.70457	0.961511	0.777614	0.921029
CCND1	0.727818	0.860025	0.954294	0.742261	0.87399	0.701605	0.549659	0.592773	0.601403
CD247	0.624394	0.861377	0.777324	0.712605	0.880199	0.677652	0.906242	0.677274	0.767098
CD7	0.695744	0.834875	0.803571	0.788146	0.85379	0.747337	0.936349	0.769056	0.854865
CD93	0.656405	0.905787	0.719598	0.640122	0.834701	0.571327	0.553345	0.633413	0.608989
CFD	0.594782	0.762932	0.866024	1.00418	1.01082	0.683326	0.51227	0.860874	0.624122
CLDN5	0.398449	0.978546	0.717329	0.742259	0.767368	0.775524	0.501052	0.674781	0.65077
CLEC14A	0.443691	0.934622	0.742213	0.680838	0.85673	0.673776	0.536678	0.687759	0.579577
CLU	0.536901	0.907021	0.722763	0.81133	0.835099	0.75062	0.363539	0.67045	0.657004
COL18A1	0.425913	0.790456	0.716464	0.782291	0.81682	0.62336	0.553421	0.738109	0.526118
COL1A1	0.798268	0.819219	0.809875	0.939086	0.810331	0.333241	0.556291	0.954976	0.582135
COL1A2	0.730266	0.81819	0.812065	0.893372	0.805807	0.706174	0.520758	1.04691	0.588015
COL4A1	0.537068	0.847142	0.74367	0.776424	0.753375	0.614702	0.535205	0.739098	0.595665
COL4A2	0.549785	0.835447	0.752905	0.7033	0.763116	0.663678	0.546388	0.661142	0.621236
COL6A1	0.853806	0.724177	0.776123	0.918246	0.783219	0.65892	0.598104	0.769791	0.618954
COL6A2	0.624212	0.597137	0.783307	0.883365	0.695966	0.615713	0.606146	0.853341	0.632838
CORO1A	0.780097	0.876769	0.860299	0.72649	0.877283	0.84072	0.795525	0.728872	0.868143
CRIP2	0.871489	0.827863	0.890169	0.869928	0.829297	0.69863	0.547312	0.580225	0.648114
CSRP1	0.645626	0.847908	0.921204	0.794442	0.877036	0.750125	0.503609	0.783493	0.561044
CST7	0.69789	0.879882	0.884939	0.693099	0.888993	0.629747	1.03307	0.788211	0.853049
CTGF	0.692065	0.941517	0.781285	1.0099	0.831024	0.637228	0.535552	0.732627	0.581813
CYR61	0.567506	0.790387	0.821619	0.962506	0.819656	0.659531	0.548787	0.673952	0.577585
DCN	0.673142	0.845876	0.923084	0.941452	0.919879	0.804827	0.586678	1.02466	0.630958
DUSP2	0.823923	0.895045	0.850276	0.786748	0.865879	0.938962	0.993137	0.651485	0.890011
ECSCR	0.632689	0.854644	0.802477	0.494707	0.794336	0.613678	0.496377	0.602871	0.597127
EDN1	0.736313	0.804787	0.911502	0.687324	0.855185	0.585028	0.544657	0.652872	0.602156
EGFL7	0.591894	0.830042	0.765013	0.511618	0.783245	0.421689	0.52202	0.406516	0.592119
EMP2	0.524705	0.751958	1.19479	1.16744	0.860422	0.635987	0.549962	0.700427	0.586879
EPHX1	0.522056	0.800688	0.817311	0.920142	0.760282	0.569087	0.568882	0.817682	0.534341
EREG	0.871236	0.818515	0.816947	0.681143	0.81833	0.749714	0.607677	0.751446	0.615452
ESAM	0.59127	0.821014	0.89128	0.612078	0.810219	0.668588	0.543688	0.657772	0.605845
FAM43A	0.498671	0.977925	0.847956	0.777414	0.863142	0.58504	0.608885	0.752422	0.614873
FCN3	0.673843	0.912984	0.883554	0.737945	0.881551	0.694012	0.551781	0.935027	0.595449
FGFBP2	0.649359	0.861215	0.825825	0.817139	0.862679	0.669747	0.974553	0.74718	0.593977
FN1	0.600719	0.963284	0.88134	0.928	1.0733	0.46851	0.526518	0.751679	0.595346
G0S2	0.839953	0.887731	0.974808	1.10872	0.773589	0.931874	0.597107	1.40107	0.664892
GAS6	0.682151	0.917824	0.906021	0.768884	0.844686	0.738471	0.554875	0.934981	0.586812
GNG11	0.656522	0.80845	0.818652	0.796172	0.899481	0.496471	0.491727	0.735275	0.58712
GZMA	0.736476	0.819088	0.837374	0.687759	0.889733	0.680398	0.887666	0.748844	0.810837
GZMB	1.18661	0.965959	0.863223	0.570032	0.908159	0.897359	1.19238	0.726926	0.748547
GZMH	0.737315	0.79538	0.826036	0.676311	0.871135	0.654727	0.798221	0.745343	0.682657
GZMM	0.619968	0.814747	0.804899	0.638128	0.858988	0.66894	0.819664	0.703863	0.777573
HBB	2.25994	1.55989	1.07821	1.65448	0.982952	0.809374	0.614237	1.91368	0.764893
HEG1	0.748143	0.934987	0.853686	0.820123	0.876631	0.681366	0.561226	0.723252	0.64895
HPGDS	0.588144	0.904597	0.821262	0.5124	0.852362	0.718774	0.515305	0.840646	0.586013
HSPG2	0.657719	0.866316	0.849963	0.770563	0.770376	0.622535	0.624716	0.524807	0.568368
HYAL2	0.586053	0.795856	0.807694	0.618108	0.868047	0.617325	0.545499	0.609301	0.614302
ID1	0.640664	0.756025	0.963105	0.775189	0.833631	0.707111	0.532986	0.729491	0.609157
IGFBP2	0.663964	0.959589	0.730521	0.624399	0.865604	0.717755	0.653972	0.815237	0.604338
IGFBP4	0.495361	0.846567	0.934925	0.810812	0.862774	0.66866	0.56539	0.71727	0.584322
IGFBP5	0.685549	0.78123	0.761154	0.823718	0.874	0.666187	0.604163	0.963695	0.648868
IGFBP6	0.719426	0.623497	0.904405	1.01131	0.863578	0.869353	0.559177	0.904039	0.620649
IGKC	1.50867	1.01925	0.96427	1.56616	1.06642	0.795964	0.705778	1.63991	0.715229
JCHAIN	2.06908	0.814343	0.859899	0.709456	0.86692	0.662698	0.572744	0.844123	0.677998
LIMCH1	0.653362	0.716139	0.884005	0.916409	0.863667	0.658806	0.554441	1.04717	0.581517
LMCD1	0.507827	0.853877	0.808835	0.910593	0.861662	0.756885	0.553694	0.699155	0.564302
LTBP4	0.794695	0.708981	0.902619	1.02216	0.867477	0.76998	0.612441	0.845329	0.65276
MGP	0.661045	0.928906	0.878076	0.802574	0.877647	0.689789	0.584078	0.864871	0.649795
MYL9	0.610752	0.691593	0.93766	0.774347	0.782802	0.594709	0.541194	0.66433	0.573608
NBL1	0.605294	0.625105	0.861817	0.917559	0.812754	0.797102	0.565324	0.986155	0.635616
NOTCH4	0.657531	0.784958	0.775207	0.689646	0.844407	0.600926	0.409149	0.706116	0.594905
NPDC1	0.509078	0.761856	0.714614	0.781264	0.860166	0.525145	0.50132	0.649799	0.625907
PLAC9	0.621451	0.789872	0.790006	0.862136	0.83913	0.639872	0.631089	0.898436	0.578499
PPP1R14A	0.613479	0.603941	0.836963	0.717921	0.780096	0.681272	0.566755	0.652329	0.596687
PRSS23	0.566243	0.857956	0.820519	0.683235	0.798683	0.628672	0.5835	0.797998	0.608103
PTGDS	0.869345	0.64685	0.755471	0.833131	0.780705	0.607901	0.580189	0.813526	0.585781
RAMP2	0.844252	0.830969	0.779367	0.751066	0.801934	0.669408	0.579164	0.673588	0.582715
RAMP3	0.638083	0.839819	0.789812	0.736257	0.812396	0.674924	0.56496	0.726998	0.471475
RARRES2	0.630388	0.770876	0.798126	0.917591	0.771399	0.495729	0.54359	0.926826	0.593543
RGS5	0.595048	0.917662	0.754553	0.654101	0.82657	0.691112	0.540504	0.584018	0.590553
S100A16	0.663422	0.805208	0.832191	0.909847	0.855163	0.730802	0.565894	0.81661	0.605988
S100A9	0.808885	0.737388	0.843946	0.665643	0.907005	0.691296	0.54888	0.665554	0.53609
SELENOP	0.845315	0.812136	0.890451	0.925633	0.891252	0.703853	0.611113	1.04772	0.615167
SFTPA1	0.556334	0.761066	0.998844	0.713409	0.922934	0.588342	0.573377	0.646106	0.669749
SLC9A3R2	0.762008	0.837208	0.936057	0.703288	0.841017	0.830169	0.520518	0.710666	0.558802
SOD3	0.606899	0.756292	0.853198	0.792783	0.809962	0.762451	0.48939	0.714818	0.553134
SPARC	0.419553	0.800116	0.834735	0.828448	0.828695	0.499381	0.5382	0.770612	0.534905
SPARCL1	0.581496	0.873576	0.758264	1.01219	0.857445	0.634294	0.551728	0.669137	0.601696
SYTL3	0.688519	0.876009	0.72803	0.727635	0.85583	0.869528	0.873521	0.846291	0.799305
TAGLN	0.58214	0.704556	0.87966	0.773417	0.887324	0.681416	0.526736	0.684883	0.574122
TCF4	0.693477	0.810126	0.768169	1.00148	0.833056	0.781833	0.446544	0.754624	0.592873
TCIM	0.588181	0.770586	0.963565	0.934479	0.872859	0.678151	0.611628	0.716098	0.598568
TIMP3	0.352518	0.867877	0.827126	0.855866	0.84616	0.752302	0.515691	0.688587	0.5986
TNFSF10	0.526099	0.854214	0.832908	0.851371	0.894024	0.704195	0.575913	0.741499	0.644022
Contribution Score	0.686339	0.834346	0.843236	0.81138	0.846701	0.68471	0.608152	0.774915	0.62818
