# Supplementary material for: Assessing personalized molecular portraits underlying endothelial-to-mesenchymal transition within pulmonary arterial hypertension
Source: Mol Med. 2024 Oct 26;30:189. doi: 10.1186/s10020-024-00963-z (PMC11513636; doi:10.1186/s10020-024-00963-z)
Supplement: Supplementary file 9 — Additional file 9: Table S3: Differentially enriched pathways in distinct cell types between PAH and control groups. [file 10020_2024_963_MOESM9_ESM.xlsx]

## Sheet: Table S3
Table S3. Differentially enriched pathways in distinct cell types between PAH and control groups.
Term	logFC	AveExpr	t	P.Value	adj.P.Val	B	Celltypes	Pathway	FDR
HALLMARK_REACTIVE_OXYGEN_SPECIES_PATHWAY	0.03706	0.0803157	8.83278	3.28342e-17	1.64171e-15	26.982	B	reactive_oxygen_species_pathway	(1e-25,1]
HALLMARK_G2M_CHECKPOINT	-0.0139987	0.0418341	-6.51514	2.19365e-10	1.09682e-08	11.4888	B	g2m_checkpoint	(1e-25,1]
HALLMARK_FATTY_ACID_METABOLISM	0.00948087	0.0363511	5.99462	4.56989e-09	2.28495e-07	8.51773	B	fatty_acid_metabolism	(1e-25,1]
HALLMARK_E2F_TARGETS	-0.0136236	0.0429235	-5.9386	6.26192e-09	3.13096e-07	8.21021	B	e2f_targets	(1e-25,1]
HALLMARK_OXIDATIVE_PHOSPHORYLATION	0.0246135	0.0903371	5.89794	7.85936e-09	3.92968e-07	7.98847	B	oxidative_phosphorylation	(1e-25,1]
HALLMARK_ADIPOGENESIS	0.00927588	0.0432583	5.49151	7.11021e-08	3.5551e-06	5.84349	B	adipogenesis	(1e-25,1]
HALLMARK_COAGULATION	0.00611398	0.0228536	4.86049	1.68676e-06	8.43382e-05	2.77683	B	coagulation	(1e-25,1]
HALLMARK_MITOTIC_SPINDLE	-0.0060373	0.0311684	-4.82606	1.98679e-06	9.93393e-05	2.61898	B	mitotic_spindle	(1e-25,1]
HALLMARK_INTERFERON_ALPHA_RESPONSE	0.0137239	0.0611311	4.75709	2.74997e-06	0.000137499	2.30578	B	interferon_alpha_response	(1e-25,1]
HALLMARK_EPITHELIAL_MESENCHYMAL_TRANSITION	0.00571955	0.0291448	4.61403	5.33111e-06	0.000266555	1.66904	B	epithelial_mesenchymal_transition	(1e-25,1]
HALLMARK_HEME_METABOLISM	0.013961	0.0365756	4.55796	6.87913e-06	0.000343957	1.42422	B	heme_metabolism	(1e-25,1]
HALLMARK_ANDROGEN_RESPONSE	0.0102786	0.0538937	4.46248	1.05556e-05	0.000527781	1.01359	B	androgen_response	(1e-25,1]
HALLMARK_INTERFERON_GAMMA_RESPONSE	0.0122626	0.0633679	4.43097	1.2138e-05	0.000606898	0.879784	B	interferon_gamma_response	(1e-25,1]
HALLMARK_HYPOXIA	0.00937455	0.0539182	4.39436	1.42618e-05	0.000713088	0.725417	B	hypoxia	(1e-25,1]
HALLMARK_IL6_JAK_STAT3_SIGNALING	0.00844883	0.0360971	4.35398	1.7016e-05	0.000850801	0.556499	B	il6_jak_stat3_signaling	(1e-25,1]
HALLMARK_DNA_REPAIR	0.00655688	0.0438178	4.10033	5.00197e-05	0.00250099	-0.471958	B	dna_repair	(1e-25,1]
HALLMARK_P53_PATHWAY	0.00764173	0.0633615	4.04595	6.25923e-05	0.00312961	-0.685101	B	p53_pathway	(1e-25,1]
HALLMARK_PI3K_AKT_MTOR_SIGNALING	0.00917233	0.0573751	3.97182	8.46288e-05	0.00423144	-0.971391	B	pi3k_akt_mtor_signaling	(1e-25,1]
HALLMARK_IL2_STAT5_SIGNALING	0.00531968	0.0346246	3.82491	0.00015178	0.00758899	-1.5243	B	il2_stat5_signaling	(1e-25,1]
HALLMARK_MYC_TARGETS_V1	-0.017348	0.156797	-3.68878	0.000256589	0.0128294	-2.01934	B	myc_targets_v1	(1e-25,1]
HALLMARK_WNT_BETA_CATENIN_SIGNALING	-0.00721436	0.0209122	-3.63717	0.000311826	0.0155913	-2.20266	B	wnt_beta_catenin_signaling	(1e-25,1]
HALLMARK_PROTEIN_SECRETION	0.00790947	0.0476132	3.51151	0.000496512	0.0248256	-2.63881	B	protein_secretion	(1e-25,1]
HALLMARK_PEROXISOME	0.0054551	0.0411807	3.5031	0.000511982	0.0255991	-2.66752	B	peroxisome	(1e-25,1]
HALLMARK_APICAL_JUNCTION	0.00381475	0.029774	3.45374	0.000612146	0.0306073	-2.83452	B	apical_junction	(1e-25,1]
HALLMARK_BILE_ACID_METABOLISM	0.00370659	0.0201799	3.2983	0.00106007	0.0530036	-3.34584	B	bile_acid_metabolism	(1e-25,1]
HALLMARK_XENOBIOTIC_METABOLISM	0.00328846	0.0244751	3.17579	0.00161047	0.0805236	-3.73311	B	xenobiotic_metabolism	(1e-25,1]
HALLMARK_COMPLEMENT	0.00388323	0.0352638	3.12663	0.00189781	0.0948905	-3.88459	B	complement	(1e-25,1]
HALLMARK_ALLOGRAFT_REJECTION	0.00826079	0.0785758	3.04625	0.00247116	0.123558	-4.12744	B	allograft_rejection	(1e-25,1]
HALLMARK_GLYCOLYSIS	0.00445007	0.0377153	2.97431	0.00311503	0.155752	-4.33968	B	glycolysis	(1e-25,1]
HALLMARK_CHOLESTEROL_HOMEOSTASIS	0.00561168	0.0371186	2.86291	0.00441922	0.220961	-4.65871	B	cholesterol_homeostasis	(1e-25,1]
HALLMARK_TNFA_SIGNALING_VIA_NFKB	0.00959725	0.075377	2.67828	0.00770606	0.385303	-5.16169	B	tnfa_signaling_via_nfkb	(1e-25,1]
HALLMARK_MYOGENESIS	0.00240388	0.0215988	2.50753	0.0125545	0.627723	-5.59806	B	myogenesis	(1e-25,1]
HALLMARK_APOPTOSIS	0.00509932	0.0552223	2.41146	0.0163399	0.816995	-5.83133	B	apoptosis	(1e-25,1]
HALLMARK_UNFOLDED_PROTEIN_RESPONSE	0.00813559	0.0773234	2.36795	0.0183633	0.918165	-5.93407	B	unfolded_protein_response	(1e-25,1]
HALLMARK_ESTROGEN_RESPONSE_EARLY	-0.00227156	0.0266299	-2.28921	0.0225893	1	-6.11538	B	estrogen_response_early	(1e-25,1]
HALLMARK_MYC_TARGETS_V2	-0.0048745	0.0442403	-2.14584	0.0324892	1	-6.43013	B	myc_targets_v2	(1e-25,1]
HALLMARK_INFLAMMATORY_RESPONSE	0.00315457	0.0358035	1.93884	0.0532255	1	-6.84943	B	inflammatory_response	(1e-25,1]
HALLMARK_NOTCH_SIGNALING	-0.00450309	0.03012	-1.824	0.0688999	1	-7.06408	B	notch_signaling	(1e-25,1]
HALLMARK_ANGIOGENESIS	0.00250549	0.0194797	1.26179	0.207762	1	-7.92813	B	angiogenesis	(1e-25,1]
HALLMARK_MTORC1_SIGNALING	0.00221584	0.0645232	0.923869	0.356113	1	-8.29712	B	mtorc1_signaling	(1e-25,1]
HALLMARK_KRAS_SIGNALING_DN	-0.000567635	0.0172725	-0.605366	0.545281	1	-8.54083	B	kras_signaling_dn	(1e-25,1]
HALLMARK_TGF_BETA_SIGNALING	-0.00124204	0.0569598	-0.476874	0.633713	1	-8.61046	B	tgf_beta_signaling	(1e-25,1]
HALLMARK_HEDGEHOG_SIGNALING	0.000592963	0.0129929	0.398305	0.690619	1	-8.6449	B	hedgehog_signaling	(1e-25,1]
HALLMARK_KRAS_SIGNALING_UP	0.000244405	0.031365	0.219929	0.826039	1	-8.70015	B	kras_signaling_up	(1e-25,1]
HALLMARK_ESTROGEN_RESPONSE_LATE	0.000186906	0.0333799	0.161109	0.872089	1	-8.71138	B	estrogen_response_late	(1e-25,1]
HALLMARK_TGF_BETA_SIGNALING1	0.0258677	0.110989	16.7196	3.3465e-60	1.67325e-58	124.318	Endothelial	tgf_beta_signaling	(1e-75,1e-25]
HALLMARK_APICAL_JUNCTION1	0.0104626	0.0604072	16.4217	3.19378e-58	1.59689e-56	119.774	Endothelial	apical_junction	(1e-75,1e-25]
HALLMARK_MYOGENESIS1	0.00871512	0.0524701	14.7474	1.17528e-47	5.87638e-46	95.5381	Endothelial	myogenesis	(1e-75,1e-25]
HALLMARK_XENOBIOTIC_METABOLISM1	-0.00625962	0.0402284	-14.7167	1.80022e-47	9.00112e-46	95.1135	Endothelial	xenobiotic_metabolism	(1e-75,1e-25]
HALLMARK_MYC_TARGETS_V11	0.0245415	0.138838	14.5895	1.03859e-46	5.19296e-45	93.3685	Endothelial	myc_targets_v1	(1e-75,1e-25]
HALLMARK_COAGULATION1	0.0105064	0.0756318	11.5462	3.08274e-30	1.54137e-28	55.6482	Endothelial	coagulation	(1e-75,1e-25]
HALLMARK_WNT_BETA_CATENIN_SIGNALING1	0.00870303	0.0303491	11.0177	9.95089e-28	4.97545e-26	49.914	Endothelial	wnt_beta_catenin_signaling	(1e-75,1e-25]
HALLMARK_ESTROGEN_RESPONSE_LATE1	0.00537214	0.048331	10.8253	7.66013e-27	3.83006e-25	47.8891	Endothelial	estrogen_response_late	(1e-25,1]
HALLMARK_OXIDATIVE_PHOSPHORYLATION1	0.0121167	0.0915071	10.2295	3.46437e-24	1.73218e-22	41.8269	Endothelial	oxidative_phosphorylation	(1e-25,1]
HALLMARK_DNA_REPAIR1	0.00549309	0.0450556	10.1291	9.40836e-24	4.70418e-22	40.837	Endothelial	dna_repair	(1e-25,1]
HALLMARK_INFLAMMATORY_RESPONSE1	-0.00782287	0.0525946	-9.83776	1.62223e-22	8.11114e-21	38.0166	Endothelial	inflammatory_response	(1e-25,1]
HALLMARK_MITOTIC_SPINDLE1	0.00419606	0.0378962	9.27007	3.34256e-20	1.67128e-18	32.7435	Endothelial	mitotic_spindle	(1e-25,1]
HALLMARK_GLYCOLYSIS1	-0.00341216	0.0341774	-8.2618	2.08414e-16	1.04207e-14	24.1128	Endothelial	glycolysis	(1e-25,1]
HALLMARK_BILE_ACID_METABOLISM1	-0.00295175	0.019119	-7.59143	4.13647e-14	2.06824e-12	18.9012	Endothelial	bile_acid_metabolism	(1e-25,1]
HALLMARK_EPITHELIAL_MESENCHYMAL_TRANSITION1	0.00609195	0.0710895	7.47629	9.84057e-14	4.92029e-12	18.0488	Endothelial	epithelial_mesenchymal_transition	(1e-25,1]
HALLMARK_PI3K_AKT_MTOR_SIGNALING1	0.00561462	0.0629633	7.04483	2.26837e-12	1.13419e-10	14.9666	Endothelial	pi3k_akt_mtor_signaling	(1e-25,1]
HALLMARK_FATTY_ACID_METABOLISM1	-0.00373069	0.046562	-6.98827	3.37874e-12	1.68937e-10	14.5757	Endothelial	fatty_acid_metabolism	(1e-25,1]
HALLMARK_INTERFERON_GAMMA_RESPONSE1	-0.0075778	0.101628	-6.48693	1.01284e-10	5.06421e-09	11.2448	Endothelial	interferon_gamma_response	(1e-25,1]
HALLMARK_MYC_TARGETS_V21	0.00484119	0.0365266	6.20499	6.18017e-10	3.09009e-08	9.47762	Endothelial	myc_targets_v2	(1e-25,1]
HALLMARK_E2F_TARGETS1	0.002208	0.0328272	5.56751	2.79971e-08	1.39986e-06	5.76496	Endothelial	e2f_targets	(1e-25,1]
HALLMARK_P53_PATHWAY1	0.00465194	0.0826379	5.14343	2.86179e-07	1.43089e-05	3.51359	Endothelial	p53_pathway	(1e-25,1]
HALLMARK_CHOLESTEROL_HOMEOSTASIS1	0.00419675	0.0658344	4.55203	5.51316e-06	0.000275658	0.667051	Endothelial	cholesterol_homeostasis	(1e-25,1]
HALLMARK_ESTROGEN_RESPONSE_EARLY1	0.00176501	0.0395209	3.79384	0.000151109	0.00755547	-2.48024	Endothelial	estrogen_response_early	(1e-25,1]
HALLMARK_UNFOLDED_PROTEIN_RESPONSE1	0.00337684	0.0723639	3.70813	0.000212372	0.0106186	-2.80039	Endothelial	unfolded_protein_response	(1e-25,1]
HALLMARK_HEME_METABOLISM1	-0.00134659	0.0344976	-3.42439	0.00062401	0.0312005	-3.80851	Endothelial	heme_metabolism	(1e-25,1]
HALLMARK_APOPTOSIS1	-0.00400938	0.105074	-3.16436	0.001569	0.0784502	-4.66247	Endothelial	apoptosis	(1e-25,1]
HALLMARK_TNFA_SIGNALING_VIA_NFKB1	-0.00554076	0.118786	-2.95959	0.0031033	0.155165	-5.28777	Endothelial	tnfa_signaling_via_nfkb	(1e-25,1]
HALLMARK_ANGIOGENESIS1	0.00313649	0.0609853	2.72551	0.00645563	0.322781	-5.95166	Endothelial	angiogenesis	(1e-25,1]
HALLMARK_REACTIVE_OXYGEN_SPECIES_PATHWAY1	-0.00384322	0.113288	-2.71084	0.00674753	0.337376	-5.99145	Endothelial	reactive_oxygen_species_pathway	(1e-25,1]
HALLMARK_IL2_STAT5_SIGNALING1	-0.00155209	0.0532339	-2.56428	0.0103848	0.519238	-6.37726	Endothelial	il2_stat5_signaling	(1e-25,1]
HALLMARK_KRAS_SIGNALING_DN1	0.000741638	0.0158513	2.37355	0.0176773	0.883867	-6.84738	Endothelial	kras_signaling_dn	(1e-25,1]
HALLMARK_HYPOXIA1	-0.00217203	0.0855896	-2.20525	0.0275079	1	-7.23215	Endothelial	hypoxia	(1e-25,1]
HALLMARK_NOTCH_SIGNALING1	0.00206621	0.0397512	2.15398	0.0313171	1	-7.34377	Endothelial	notch_signaling	(1e-25,1]
HALLMARK_MTORC1_SIGNALING1	-0.00158066	0.0669185	-2.06073	0.0394105	1	-7.54006	Endothelial	mtorc1_signaling	(1e-25,1]
HALLMARK_KRAS_SIGNALING_UP1	-0.00103145	0.0484144	-1.95966	0.0501231	1	-7.74303	Endothelial	kras_signaling_up	(1e-25,1]
HALLMARK_PEROXISOME1	-0.00109039	0.0425302	-1.79962	0.0720155	1	-8.04359	Endothelial	peroxisome	(1e-25,1]
HALLMARK_INTERFERON_ALPHA_RESPONSE1	-0.00225332	0.104725	-1.72799	0.0840868	1	-8.16984	Endothelial	interferon_alpha_response	(1e-25,1]
HALLMARK_PROTEIN_SECRETION1	0.00126752	0.0567637	1.68841	0.0914307	1	-8.23741	Endothelial	protein_secretion	(1e-25,1]
HALLMARK_IL6_JAK_STAT3_SIGNALING1	-0.0015714	0.0672675	-1.53521	0.124831	1	-8.4842	Endothelial	il6_jak_stat3_signaling	(1e-25,1]
HALLMARK_G2M_CHECKPOINT1	0.000602799	0.0361783	1.49258	0.135647	1	-8.54872	Endothelial	g2m_checkpoint	(1e-25,1]
HALLMARK_ADIPOGENESIS1	0.000789821	0.0624684	1.22379	0.221121	1	-8.91366	Endothelial	adipogenesis	(1e-25,1]
HALLMARK_ALLOGRAFT_REJECTION1	0.000637692	0.0743705	1.0085	0.313289	1	-9.15393	Endothelial	allograft_rejection	(1e-25,1]
HALLMARK_COMPLEMENT1	-0.00054735	0.0561427	-0.877861	0.380086	1	-9.27715	Endothelial	complement	(1e-25,1]
HALLMARK_HEDGEHOG_SIGNALING1	-0.000619829	0.0314233	-0.767339	0.442937	1	-9.36807	Endothelial	hedgehog_signaling	(1e-25,1]
HALLMARK_ANDROGEN_RESPONSE1	-0.000379392	0.0752152	-0.445327	0.656114	1	-9.56334	Endothelial	androgen_response	(1e-25,1]
HALLMARK_MTORC1_SIGNALING2	-0.0114025	0.0728173	-11.3125	5.21924e-29	2.60962e-27	52.8765	Epithelial	mtorc1_signaling	(1e-75,1e-25]
HALLMARK_MYOGENESIS2	0.00380621	0.0304517	9.02354	3.41659e-19	1.70829e-17	30.4802	Epithelial	myogenesis	(1e-25,1]
HALLMARK_G2M_CHECKPOINT2	-0.00404959	0.0317821	-8.26684	2.15014e-16	1.07507e-14	24.1164	Epithelial	g2m_checkpoint	(1e-25,1]
HALLMARK_CHOLESTEROL_HOMEOSTASIS2	-0.010914	0.0925873	-7.57356	4.98688e-14	2.49344e-12	18.7511	Epithelial	cholesterol_homeostasis	(1e-25,1]
HALLMARK_TGF_BETA_SIGNALING2	0.00941964	0.0649416	7.52934	6.95357e-14	3.47678e-12	18.4241	Epithelial	tgf_beta_signaling	(1e-25,1]
HALLMARK_COAGULATION2	0.0052324	0.0512714	7.48789	9.48031e-14	4.74016e-12	18.1192	Epithelial	coagulation	(1e-25,1]
HALLMARK_IL2_STAT5_SIGNALING2	0.00437255	0.0475925	6.8791	7.49031e-12	3.74515e-10	13.8284	Epithelial	il2_stat5_signaling	(1e-25,1]
HALLMARK_MYC_TARGETS_V12	-0.0108066	0.146715	-6.58948	5.30724e-11	2.65362e-09	11.9103	Epithelial	myc_targets_v1	(1e-25,1]
HALLMARK_E2F_TARGETS2	-0.00292337	0.0281768	-6.42218	1.58718e-10	7.93591e-09	10.8387	Epithelial	e2f_targets	(1e-25,1]
HALLMARK_MYC_TARGETS_V22	-0.00465137	0.0354355	-6.3875	1.98534e-10	9.9267e-09	10.6199	Epithelial	myc_targets_v2	(1e-25,1]
HALLMARK_UNFOLDED_PROTEIN_RESPONSE2	-0.00652688	0.0751981	-6.13061	1.00624e-09	5.03121e-08	9.0349	Epithelial	unfolded_protein_response	(1e-25,1]
HALLMARK_INTERFERON_ALPHA_RESPONSE2	0.0047588	0.0593331	5.89792	4.1498e-09	2.0749e-07	7.65389	Epithelial	interferon_alpha_response	(1e-25,1]
HALLMARK_APICAL_JUNCTION2	0.00301709	0.039987	5.67759	1.5149e-08	7.57448e-07	6.3942	Epithelial	apical_junction	(1e-25,1]
HALLMARK_PEROXISOME2	-0.00425139	0.0603789	-5.37207	8.46187e-08	4.23094e-06	4.72495	Epithelial	peroxisome	(1e-25,1]
HALLMARK_INFLAMMATORY_RESPONSE2	-0.00345428	0.037012	-5.19294	2.22741e-07	1.1137e-05	3.78826	Epithelial	inflammatory_response	(1e-25,1]
HALLMARK_EPITHELIAL_MESENCHYMAL_TRANSITION2	0.00305788	0.0434502	5.07597	4.12281e-07	2.06141e-05	3.19345	Epithelial	epithelial_mesenchymal_transition	(1e-25,1]
HALLMARK_GLYCOLYSIS2	-0.00262981	0.0481825	-5.02102	5.48149e-07	2.74074e-05	2.91858	Epithelial	glycolysis	(1e-25,1]
HALLMARK_HYPOXIA2	-0.00509184	0.0783418	-4.52687	6.25132e-06	0.000312566	0.57893	Epithelial	hypoxia	(1e-25,1]
HALLMARK_XENOBIOTIC_METABOLISM2	-0.00223403	0.0453617	-4.14451	3.51243e-05	0.00175622	-1.06767	Epithelial	xenobiotic_metabolism	(1e-25,1]
HALLMARK_ANDROGEN_RESPONSE2	-0.00457046	0.08467	-4.12175	3.87579e-05	0.0019379	-1.16118	Epithelial	androgen_response	(1e-25,1]
HALLMARK_NOTCH_SIGNALING2	-0.00358618	0.0361731	-3.92725	8.81196e-05	0.00440598	-1.93943	Epithelial	notch_signaling	(1e-25,1]
HALLMARK_REACTIVE_OXYGEN_SPECIES_PATHWAY2	-0.00651541	0.131876	-3.8402	0.000125821	0.00629105	-2.27571	Epithelial	reactive_oxygen_species_pathway	(1e-25,1]
HALLMARK_FATTY_ACID_METABOLISM2	-0.00266657	0.0570233	-3.8086	0.000142935	0.00714675	-2.39593	Epithelial	fatty_acid_metabolism	(1e-25,1]
HALLMARK_ESTROGEN_RESPONSE_LATE2	0.00277901	0.0611639	3.65282	0.000264412	0.0132206	-2.97425	Epithelial	estrogen_response_late	(1e-25,1]
HALLMARK_KRAS_SIGNALING_UP2	-0.00182898	0.0339046	-3.51295	0.000450595	0.0225297	-3.47315	Epithelial	kras_signaling_up	(1e-25,1]
HALLMARK_P53_PATHWAY2	0.00316941	0.086881	3.32616	0.000892544	0.0446272	-4.10927	Epithelial	p53_pathway	(1e-25,1]
HALLMARK_ALLOGRAFT_REJECTION2	0.00172888	0.0620354	3.2664	0.00110315	0.0551573	-4.30551	Epithelial	allograft_rejection	(1e-25,1]
HALLMARK_HEME_METABOLISM2	0.00109136	0.0390277	2.33768	0.0194779	0.973893	-6.90078	Epithelial	heme_metabolism	(1e-25,1]
HALLMARK_ADIPOGENESIS2	-0.00158511	0.0678652	-2.00148	0.0454428	1	-7.62914	Epithelial	adipogenesis	(1e-25,1]
HALLMARK_COMPLEMENT2	0.00116813	0.0510158	1.81093	0.0702645	1	-7.99198	Epithelial	complement	(1e-25,1]
HALLMARK_KRAS_SIGNALING_DN2	-0.00055354	0.0157453	-1.79582	0.0726368	1	-8.01921	Epithelial	kras_signaling_dn	(1e-25,1]
HALLMARK_APOPTOSIS2	-0.0018268	0.0823739	-1.63682	0.101788	1	-8.2919	Epithelial	apoptosis	(1e-25,1]
HALLMARK_MITOTIC_SPINDLE2	0.0006245	0.0281474	1.54299	0.122952	1	-8.44098	Epithelial	mitotic_spindle	(1e-25,1]
HALLMARK_ESTROGEN_RESPONSE_EARLY2	0.000994434	0.0498624	1.43122	0.152484	1	-8.60711	Epithelial	estrogen_response_early	(1e-25,1]
HALLMARK_BILE_ACID_METABOLISM2	-0.000640275	0.035084	-1.21033	0.226262	1	-8.89877	Epithelial	bile_acid_metabolism	(1e-25,1]
HALLMARK_ANGIOGENESIS2	0.000799575	0.0232099	0.973984	0.330154	1	-9.15686	Epithelial	angiogenesis	(1e-25,1]
HALLMARK_PI3K_AKT_MTOR_SIGNALING2	-0.000680075	0.0545609	-0.819535	0.412555	1	-9.29537	Epithelial	pi3k_akt_mtor_signaling	(1e-25,1]
HALLMARK_PROTEIN_SECRETION2	-0.000586534	0.0642726	-0.666724	0.505006	1	-9.40894	Epithelial	protein_secretion	(1e-25,1]
HALLMARK_OXIDATIVE_PHOSPHORYLATION2	-0.00114646	0.136125	-0.639529	0.522535	1	-9.42671	Epithelial	oxidative_phosphorylation	(1e-25,1]
HALLMARK_HEDGEHOG_SIGNALING2	-0.000368407	0.0148633	-0.618977	0.535985	1	-9.43964	Epithelial	hedgehog_signaling	(1e-25,1]
HALLMARK_DNA_REPAIR2	0.000300189	0.048049	0.521577	0.602008	1	-9.4952	Epithelial	dna_repair	(1e-25,1]
HALLMARK_IL6_JAK_STAT3_SIGNALING2	0.00040973	0.0454605	0.516843	0.605309	1	-9.49766	Epithelial	il6_jak_stat3_signaling	(1e-25,1]
HALLMARK_WNT_BETA_CATENIN_SIGNALING2	0.000275503	0.0170468	0.456852	0.647815	1	-9.52687	Epithelial	wnt_beta_catenin_signaling	(1e-25,1]
HALLMARK_INTERFERON_GAMMA_RESPONSE2	0.000175985	0.0612843	0.233088	0.815711	1	-9.60408	Epithelial	interferon_gamma_response	(1e-25,1]
HALLMARK_TNFA_SIGNALING_VIA_NFKB2	0.00047617	0.104525	0.224284	0.822553	1	-9.6061	Epithelial	tnfa_signaling_via_nfkb	(1e-25,1]
HALLMARK_APICAL_JUNCTION3	0.00828974	0.0509823	8.02805	3.99423e-15	1.99711e-13	22.0121	Fibroblast	apical_junction	(1e-25,1]
HALLMARK_MYOGENESIS3	0.0103924	0.0746021	6.52767	1.25508e-10	6.27542e-09	11.8304	Fibroblast	myogenesis	(1e-25,1]
HALLMARK_TGF_BETA_SIGNALING3	0.017291	0.0917203	5.99729	3.16444e-09	1.58222e-07	8.67587	Fibroblast	tgf_beta_signaling	(1e-25,1]
HALLMARK_COAGULATION3	0.0143583	0.110416	5.95137	4.13881e-09	2.06941e-07	8.41408	Fibroblast	coagulation	(1e-25,1]
HALLMARK_EPITHELIAL_MESENCHYMAL_TRANSITION3	0.0183245	0.150376	5.43613	7.44453e-08	3.72226e-06	5.60289	Fibroblast	epithelial_mesenchymal_transition	(1e-25,1]
HALLMARK_MITOTIC_SPINDLE3	0.00433376	0.0318661	5.0231	6.40781e-07	3.20391e-05	3.519	Fibroblast	mitotic_spindle	(1e-25,1]
HALLMARK_MYC_TARGETS_V23	-0.00871226	0.0408243	-4.84792	1.52705e-06	7.63524e-05	2.68151	Fibroblast	myc_targets_v2	(1e-25,1]
HALLMARK_ANGIOGENESIS3	0.0141594	0.112125	4.65241	3.8996e-06	0.00019498	1.77979	Fibroblast	angiogenesis	(1e-25,1]
HALLMARK_MTORC1_SIGNALING3	-0.00774965	0.0693097	-4.47257	8.96868e-06	0.000448434	0.981202	Fibroblast	mtorc1_signaling	(1e-25,1]
HALLMARK_ESTROGEN_RESPONSE_LATE3	0.00450653	0.0471333	4.2843	2.08028e-05	0.00104014	0.177177	Fibroblast	estrogen_response_late	(1e-25,1]
HALLMARK_KRAS_SIGNALING_DN3	-0.00220575	0.0164092	-3.72887	0.000207341	0.0103671	-2.00241	Fibroblast	kras_signaling_dn	(1e-25,1]
HALLMARK_OXIDATIVE_PHOSPHORYLATION3	0.0086882	0.0980353	3.61391	0.000322456	0.0161228	-2.41725	Fibroblast	oxidative_phosphorylation	(1e-25,1]
HALLMARK_HEDGEHOG_SIGNALING3	0.00434437	0.0220245	3.14822	0.00171	0.0854998	-3.96908	Fibroblast	hedgehog_signaling	(1e-25,1]
HALLMARK_INFLAMMATORY_RESPONSE3	-0.00521194	0.0503645	-3.13086	0.0018129	0.0906448	-4.02291	Fibroblast	inflammatory_response	(1e-25,1]
HALLMARK_PI3K_AKT_MTOR_SIGNALING3	0.00442841	0.0530531	3.05477	0.00233485	0.116742	-4.25547	Fibroblast	pi3k_akt_mtor_signaling	(1e-25,1]
HALLMARK_DNA_REPAIR3	0.00298173	0.0416349	2.8749	0.00415993	0.207996	-4.78298	Fibroblast	dna_repair	(1e-25,1]
HALLMARK_ESTROGEN_RESPONSE_EARLY3	0.00278869	0.039862	2.7569	0.00598185	0.299092	-5.11204	Fibroblast	estrogen_response_early	(1e-25,1]
HALLMARK_P53_PATHWAY3	0.00469304	0.0860623	2.56675	0.0104651	0.523256	-5.61389	Fibroblast	p53_pathway	(1e-25,1]
HALLMARK_PROTEIN_SECRETION3	0.00383844	0.0629656	2.40056	0.016621	0.83105	-6.02366	Fibroblast	protein_secretion	(1e-25,1]
HALLMARK_NOTCH_SIGNALING3	0.00432386	0.0369207	2.36951	0.0180726	0.90363	-6.09723	Fibroblast	notch_signaling	(1e-25,1]
HALLMARK_E2F_TARGETS3	-0.00171231	0.0302227	-2.29466	0.0220373	1	-6.27068	Fibroblast	e2f_targets	(1e-25,1]
HALLMARK_GLYCOLYSIS3	-0.00239606	0.0517219	-2.28626	0.0225268	1	-6.28982	Fibroblast	glycolysis	(1e-25,1]
HALLMARK_KRAS_SIGNALING_UP3	-0.00255016	0.0466845	-2.07493	0.038345	1	-6.74817	Fibroblast	kras_signaling_up	(1e-25,1]
HALLMARK_XENOBIOTIC_METABOLISM3	0.0025572	0.0585183	2.06551	0.0392296	1	-6.76759	Fibroblast	xenobiotic_metabolism	(1e-25,1]
HALLMARK_APOPTOSIS3	0.00577908	0.132531	1.97215	0.0489722	1	-6.95524	Fibroblast	apoptosis	(1e-25,1]
HALLMARK_IL6_JAK_STAT3_SIGNALING3	0.0042659	0.0670271	1.93382	0.0535237	1	-7.02978	Fibroblast	il6_jak_stat3_signaling	(1e-25,1]
HALLMARK_TNFA_SIGNALING_VIA_NFKB3	0.00980199	0.140625	1.87295	0.0614779	1	-7.14522	Fibroblast	tnfa_signaling_via_nfkb	(1e-25,1]
HALLMARK_PEROXISOME3	-0.00239526	0.0488767	-1.80515	0.071465	1	-7.26946	Fibroblast	peroxisome	(1e-25,1]
HALLMARK_COMPLEMENT3	0.00269731	0.0743885	1.76962	0.0772106	1	-7.33277	Fibroblast	complement	(1e-25,1]
HALLMARK_REACTIVE_OXYGEN_SPECIES_PATHWAY3	-0.00549563	0.136195	-1.72286	0.0853404	1	-7.41418	Fibroblast	reactive_oxygen_species_pathway	(1e-25,1]
HALLMARK_BILE_ACID_METABOLISM3	-0.00174949	0.0296717	-1.72222	0.0854562	1	-7.41528	Fibroblast	bile_acid_metabolism	(1e-25,1]
HALLMARK_MYC_TARGETS_V13	0.00447023	0.143488	1.43004	0.153136	1	-7.87475	Fibroblast	myc_targets_v1	(1e-25,1]
HALLMARK_INTERFERON_ALPHA_RESPONSE3	0.00244524	0.0688405	1.37606	0.169226	1	-7.95037	Fibroblast	interferon_alpha_response	(1e-25,1]
HALLMARK_ADIPOGENESIS3	0.00180961	0.0721758	1.36597	0.172373	1	-7.9642	Fibroblast	adipogenesis	(1e-25,1]
HALLMARK_HEME_METABOLISM3	0.000913815	0.0362628	1.10265	0.270545	1	-8.28891	Fibroblast	heme_metabolism	(1e-25,1]
HALLMARK_CHOLESTEROL_HOMEOSTASIS3	0.00195054	0.0748032	0.982207	0.326325	1	-8.41442	Fibroblast	cholesterol_homeostasis	(1e-25,1]
HALLMARK_UNFOLDED_PROTEIN_RESPONSE3	-0.00183406	0.0869243	-0.864145	0.387794	1	-8.52342	Fibroblast	unfolded_protein_response	(1e-25,1]
HALLMARK_HYPOXIA3	-0.00175502	0.104357	-0.712849	0.476168	1	-8.64275	Fibroblast	hypoxia	(1e-25,1]
HALLMARK_ALLOGRAFT_REJECTION3	-0.000721167	0.0676412	-0.61412	0.539329	1	-8.7083	Fibroblast	allograft_rejection	(1e-25,1]
HALLMARK_INTERFERON_GAMMA_RESPONSE3	-0.0011238	0.0869666	-0.535989	0.59213	1	-8.75326	Fibroblast	interferon_gamma_response	(1e-25,1]
HALLMARK_G2M_CHECKPOINT3	-0.000322736	0.0355114	-0.329382	0.741962	1	-8.84274	Fibroblast	g2m_checkpoint	(1e-25,1]
HALLMARK_WNT_BETA_CATENIN_SIGNALING3	-0.000281488	0.0266152	-0.178239	0.858585	1	-8.88114	Fibroblast	wnt_beta_catenin_signaling	(1e-25,1]
HALLMARK_ANDROGEN_RESPONSE3	-0.000146124	0.0796861	-0.0845023	0.93268	1	-8.89347	Fibroblast	androgen_response	(1e-25,1]
HALLMARK_FATTY_ACID_METABOLISM3	-3.71112e-05	0.0615408	-0.0285839	0.977204	1	-8.89663	Fibroblast	fatty_acid_metabolism	(1e-25,1]
HALLMARK_IL2_STAT5_SIGNALING3	-2.36688e-05	0.0503671	-0.0186362	0.985136	1	-8.89687	Fibroblast	il2_stat5_signaling	(1e-25,1]
HALLMARK_ANDROGEN_RESPONSE4	-0.00917171	0.0682666	-32.0752	2.58876e-218	1.29438e-216	486.806	Macrophage/Monocytic	androgen_response	(0,1e-125]
HALLMARK_UNFOLDED_PROTEIN_RESPONSE4	-0.00935314	0.0777283	-25.2125	2.24081e-137	1.12041e-135	300.657	Macrophage/Monocytic	unfolded_protein_response	(0,1e-125]
HALLMARK_TNFA_SIGNALING_VIA_NFKB4	-0.0196764	0.114258	-25.2052	2.67718e-137	1.33859e-135	300.48	Macrophage/Monocytic	tnfa_signaling_via_nfkb	(0,1e-125]
HALLMARK_IL2_STAT5_SIGNALING4	-0.00587419	0.0526417	-24.38	9.39912e-129	4.69956e-127	280.834	Macrophage/Monocytic	il2_stat5_signaling	(0,1e-125]
HALLMARK_APICAL_JUNCTION4	0.00348419	0.0422525	20.8354	4.72924e-95	2.36462e-93	203.379	Macrophage/Monocytic	apical_junction	(1e-125,1e-75]
HALLMARK_MTORC1_SIGNALING4	-0.0077462	0.0842409	-20.4829	5.7067e-92	2.85335e-90	196.3	Macrophage/Monocytic	mtorc1_signaling	(1e-125,1e-75]
HALLMARK_INFLAMMATORY_RESPONSE4	-0.00725996	0.0612038	-18.8793	1.40494e-78	7.02469e-77	165.542	Macrophage/Monocytic	inflammatory_response	(1e-125,1e-75]
HALLMARK_APOPTOSIS4	-0.00736233	0.0883439	-18.416	6.67788e-75	3.33894e-73	157.099	Macrophage/Monocytic	apoptosis	(1e-75,1e-25]
HALLMARK_INTERFERON_ALPHA_RESPONSE4	0.00778435	0.0735589	17.8249	2.44974e-70	1.22487e-68	146.62	Macrophage/Monocytic	interferon_alpha_response	(1e-75,1e-25]
HALLMARK_HYPOXIA4	-0.00625586	0.0832962	-16.6742	7.38146e-62	3.69073e-60	127.16	Macrophage/Monocytic	hypoxia	(1e-75,1e-25]
HALLMARK_NOTCH_SIGNALING4	-0.00480334	0.0297535	-15.2688	3.08047e-52	1.54024e-50	105.093	Macrophage/Monocytic	notch_signaling	(1e-75,1e-25]
HALLMARK_KRAS_SIGNALING_UP4	-0.00393888	0.0549913	-15.004	1.62348e-50	8.11741e-49	101.145	Macrophage/Monocytic	kras_signaling_up	(1e-75,1e-25]
HALLMARK_MYC_TARGETS_V24	-0.00378314	0.0299648	-14.9315	4.7485e-50	2.37425e-48	100.077	Macrophage/Monocytic	myc_targets_v2	(1e-75,1e-25]
HALLMARK_COAGULATION4	0.00558508	0.0747434	14.4156	8.55398e-47	4.27699e-45	92.6142	Macrophage/Monocytic	coagulation	(1e-75,1e-25]
HALLMARK_MYOGENESIS4	0.00197744	0.026209	13.4068	9.52189e-41	4.76094e-39	78.7615	Macrophage/Monocytic	myogenesis	(1e-75,1e-25]
HALLMARK_ANGIOGENESIS4	-0.00674067	0.0739094	-12.9747	2.752e-38	1.376e-36	73.1267	Macrophage/Monocytic	angiogenesis	(1e-75,1e-25]
HALLMARK_MYC_TARGETS_V14	-0.0075889	0.145779	-12.6668	1.39749e-36	6.98745e-35	69.2224	Macrophage/Monocytic	myc_targets_v1	(1e-75,1e-25]
HALLMARK_HEDGEHOG_SIGNALING4	-0.00306718	0.014928	-12.513	9.61033e-36	4.80516e-34	67.3061	Macrophage/Monocytic	hedgehog_signaling	(1e-75,1e-25]
HALLMARK_PROTEIN_SECRETION4	-0.00451672	0.0699858	-12.1519	8.11119e-34	4.05559e-32	62.8989	Macrophage/Monocytic	protein_secretion	(1e-75,1e-25]
HALLMARK_GLYCOLYSIS4	-0.00278007	0.0511743	-11.6597	2.80324e-31	1.40162e-29	57.0936	Macrophage/Monocytic	glycolysis	(1e-75,1e-25]
HALLMARK_P53_PATHWAY4	-0.00364645	0.0886427	-10.8776	1.87158e-27	9.35792e-26	48.3545	Macrophage/Monocytic	p53_pathway	(1e-75,1e-25]
HALLMARK_IL6_JAK_STAT3_SIGNALING4	-0.00380091	0.0557332	-10.3088	7.80281e-25	3.9014e-23	42.3737	Macrophage/Monocytic	il6_jak_stat3_signaling	(1e-25,1]
HALLMARK_XENOBIOTIC_METABOLISM4	-0.00271101	0.0531981	-10.0664	9.26884e-24	4.63442e-22	39.922	Macrophage/Monocytic	xenobiotic_metabolism	(1e-25,1]
HALLMARK_HEME_METABOLISM4	-0.00187419	0.0434848	-10.0486	1.10934e-23	5.54669e-22	39.744	Macrophage/Monocytic	heme_metabolism	(1e-25,1]
HALLMARK_ESTROGEN_RESPONSE_EARLY4	-0.00130117	0.0259534	-9.15033	6.40318e-20	3.20159e-18	31.1738	Macrophage/Monocytic	estrogen_response_early	(1e-25,1]
HALLMARK_WNT_BETA_CATENIN_SIGNALING4	-0.00216659	0.0187951	-8.20929	2.40688e-16	1.20344e-14	23.0467	Macrophage/Monocytic	wnt_beta_catenin_signaling	(1e-25,1]
HALLMARK_INTERFERON_GAMMA_RESPONSE4	0.00324062	0.0848414	7.99734	1.36481e-15	6.82404e-14	21.3366	Macrophage/Monocytic	interferon_gamma_response	(1e-25,1]
HALLMARK_BILE_ACID_METABOLISM4	-0.00145512	0.0274578	-7.56076	4.24149e-14	2.12075e-12	17.9541	Macrophage/Monocytic	bile_acid_metabolism	(1e-25,1]
HALLMARK_FATTY_ACID_METABOLISM4	-0.00215552	0.0623263	-7.35591	1.99562e-13	9.9781e-12	16.4318	Macrophage/Monocytic	fatty_acid_metabolism	(1e-25,1]
HALLMARK_ADIPOGENESIS4	-0.00249608	0.0853713	-5.83958	5.3428e-09	2.6714e-07	6.45654	Macrophage/Monocytic	adipogenesis	(1e-25,1]
HALLMARK_DNA_REPAIR4	-0.00117497	0.0509257	-5.24728	1.56484e-07	7.82418e-06	3.17981	Macrophage/Monocytic	dna_repair	(1e-25,1]
HALLMARK_OXIDATIVE_PHOSPHORYLATION4	-0.00399693	0.157387	-4.86432	1.1603e-06	5.80152e-05	1.24683	Macrophage/Monocytic	oxidative_phosphorylation	(1e-25,1]
HALLMARK_TGF_BETA_SIGNALING4	-0.00255534	0.0826715	-4.73035	2.26199e-06	0.000113099	0.605088	Macrophage/Monocytic	tgf_beta_signaling	(1e-25,1]
HALLMARK_PEROXISOME4	-0.000878963	0.0579147	-3.02348	0.00250316	0.125158	-6.00569	Macrophage/Monocytic	peroxisome	(1e-25,1]
HALLMARK_E2F_TARGETS4	-0.000492104	0.0277437	-2.96108	0.0030705	0.153525	-6.1923	Macrophage/Monocytic	e2f_targets	(1e-25,1]
HALLMARK_PI3K_AKT_MTOR_SIGNALING4	-0.0010003	0.0781037	-2.68248	0.00731602	0.365801	-6.97808	Macrophage/Monocytic	pi3k_akt_mtor_signaling	(1e-25,1]
HALLMARK_EPITHELIAL_MESENCHYMAL_TRANSITION4	-0.000644387	0.0589274	-2.48862	0.012835	0.641751	-7.47912	Macrophage/Monocytic	epithelial_mesenchymal_transition	(1e-25,1]
HALLMARK_G2M_CHECKPOINT4	-0.000361486	0.0271687	-2.29102	0.021976	1	-7.95118	Macrophage/Monocytic	g2m_checkpoint	(1e-25,1]
HALLMARK_MITOTIC_SPINDLE4	-0.000297292	0.0248158	-1.99507	0.0460536	1	-8.58526	Macrophage/Monocytic	mitotic_spindle	(1e-25,1]
HALLMARK_ESTROGEN_RESPONSE_LATE4	-0.000266722	0.0451198	-1.36902	0.171013	1	-9.63816	Macrophage/Monocytic	estrogen_response_late	(1e-25,1]
HALLMARK_KRAS_SIGNALING_DN4	0.000121652	0.00947086	0.975896	0.329132	1	-10.0991	Macrophage/Monocytic	kras_signaling_dn	(1e-25,1]
HALLMARK_ALLOGRAFT_REJECTION4	0.000325385	0.0991535	0.901235	0.367478	1	-10.1691	Macrophage/Monocytic	allograft_rejection	(1e-25,1]
HALLMARK_CHOLESTEROL_HOMEOSTASIS4	-0.000353276	0.0984253	-0.733744	0.463116	1	-10.3061	Macrophage/Monocytic	cholesterol_homeostasis	(1e-25,1]
HALLMARK_REACTIVE_OXYGEN_SPECIES_PATHWAY4	-0.000366454	0.138241	-0.548472	0.583376	1	-10.4248	Macrophage/Monocytic	reactive_oxygen_species_pathway	(1e-25,1]
HALLMARK_COMPLEMENT4	-2.35033e-05	0.100317	-0.056317	0.95509	1	-10.5737	Macrophage/Monocytic	complement	(1e-25,1]
HALLMARK_UNFOLDED_PROTEIN_RESPONSE5	-0.0125408	0.0759361	-5.75694	1.30431e-08	6.52157e-07	7.24709	Mast	unfolded_protein_response	(1e-25,1]
HALLMARK_MTORC1_SIGNALING5	-0.00995865	0.0687901	-5.32377	1.38834e-07	6.9417e-06	4.94943	Mast	mtorc1_signaling	(1e-25,1]
HALLMARK_ANDROGEN_RESPONSE5	-0.0086905	0.0774373	-4.39138	1.30866e-05	0.000654329	0.569828	Mast	androgen_response	(1e-25,1]
HALLMARK_XENOBIOTIC_METABOLISM5	-0.00330488	0.0295354	-3.54323	0.000422694	0.0211347	-2.72133	Mast	xenobiotic_metabolism	(1e-25,1]
HALLMARK_ESTROGEN_RESPONSE_LATE5	-0.00380156	0.0489446	-3.51265	0.000473458	0.0236729	-2.8274	Mast	estrogen_response_late	(1e-25,1]
HALLMARK_KRAS_SIGNALING_UP5	-0.00333393	0.0420928	-3.17842	0.00154889	0.0774446	-3.92861	Mast	kras_signaling_up	(1e-25,1]
HALLMARK_KRAS_SIGNALING_DN5	0.00214338	0.0157907	2.96838	0.00310055	0.155027	-4.56603	Mast	kras_signaling_dn	(1e-25,1]
HALLMARK_MYC_TARGETS_V15	-0.00981867	0.144574	-2.93032	0.00350137	0.175069	-4.677	Mast	myc_targets_v1	(1e-25,1]
HALLMARK_ESTROGEN_RESPONSE_EARLY5	-0.00242374	0.0312022	-2.85231	0.00447396	0.223698	-4.90004	Mast	estrogen_response_early	(1e-25,1]
HALLMARK_APICAL_JUNCTION5	-0.0024525	0.0311937	-2.7683	0.00579065	0.289532	-5.13371	Mast	apical_junction	(1e-25,1]
HALLMARK_INTERFERON_GAMMA_RESPONSE5	-0.00374387	0.0618709	-2.6561	0.00809306	0.404653	-5.43511	Mast	interferon_gamma_response	(1e-25,1]
HALLMARK_PROTEIN_SECRETION5	-0.00447523	0.0584426	-2.56847	0.0104303	0.521515	-5.66202	Mast	protein_secretion	(1e-25,1]
HALLMARK_COMPLEMENT5	-0.00304692	0.0500361	-2.52755	0.0117147	0.585737	-5.7654	Mast	complement	(1e-25,1]
HALLMARK_GLYCOLYSIS5	-0.00273467	0.0393231	-2.50859	0.0123564	0.617821	-5.81277	Mast	glycolysis	(1e-25,1]
HALLMARK_IL2_STAT5_SIGNALING5	-0.00315703	0.0551539	-2.29576	0.0219977	1	-6.32034	Mast	il2_stat5_signaling	(1e-25,1]
HALLMARK_MYC_TARGETS_V25	-0.00437566	0.0394871	-2.27236	0.0233804	1	-6.37342	Mast	myc_targets_v2	(1e-25,1]
HALLMARK_OXIDATIVE_PHOSPHORYLATION5	-0.00622207	0.120266	-2.01561	0.0442391	1	-6.92086	Mast	oxidative_phosphorylation	(1e-25,1]
HALLMARK_CHOLESTEROL_HOMEOSTASIS5	-0.00406215	0.0600256	-1.98559	0.0474862	1	-6.98065	Mast	cholesterol_homeostasis	(1e-25,1]
HALLMARK_HEME_METABOLISM5	0.00194058	0.0347769	1.92468	0.0546927	1	-7.09921	Mast	heme_metabolism	(1e-25,1]
HALLMARK_EPITHELIAL_MESENCHYMAL_TRANSITION5	-0.00199626	0.0508194	-1.87945	0.0606164	1	-7.18489	Mast	epithelial_mesenchymal_transition	(1e-25,1]
HALLMARK_PEROXISOME5	-0.00263111	0.0462228	-1.68815	0.0918482	1	-7.52497	Mast	peroxisome	(1e-25,1]
HALLMARK_PI3K_AKT_MTOR_SIGNALING5	-0.00272058	0.0573731	-1.49796	0.134614	1	-7.8272	Mast	pi3k_akt_mtor_signaling	(1e-25,1]
HALLMARK_HEDGEHOG_SIGNALING5	0.00202848	0.0127332	1.48996	0.136705	1	-7.83913	Mast	hedgehog_signaling	(1e-25,1]
HALLMARK_ALLOGRAFT_REJECTION5	-0.00181409	0.0745753	-1.4378	0.150957	1	-7.91534	Mast	allograft_rejection	(1e-25,1]
HALLMARK_ANGIOGENESIS5	-0.00248217	0.0394407	-1.30192	0.19339	1	-8.1012	Mast	angiogenesis	(1e-25,1]
HALLMARK_MYOGENESIS5	0.00103225	0.0238007	1.25339	0.2105	1	-8.16314	Mast	myogenesis	(1e-25,1]
HALLMARK_FATTY_ACID_METABOLISM5	-0.00206879	0.0527418	-1.23721	0.216442	1	-8.18327	Mast	fatty_acid_metabolism	(1e-25,1]
HALLMARK_REACTIVE_OXYGEN_SPECIES_PATHWAY5	-0.00331956	0.107193	-1.14003	0.254679	1	-8.29869	Mast	reactive_oxygen_species_pathway	(1e-25,1]
HALLMARK_INTERFERON_ALPHA_RESPONSE5	0.00179232	0.0520855	1.09881	0.272244	1	-8.34481	Mast	interferon_alpha_response	(1e-25,1]
HALLMARK_ADIPOGENESIS5	-0.0014266	0.0571387	-0.930751	0.352317	1	-8.51531	Mast	adipogenesis	(1e-25,1]
HALLMARK_NOTCH_SIGNALING5	0.00178695	0.0302973	0.897743	0.369645	1	-8.54549	Mast	notch_signaling	(1e-25,1]
HALLMARK_HYPOXIA5	-0.0014302	0.077059	-0.810209	0.418108	1	-8.62026	Mast	hypoxia	(1e-25,1]
HALLMARK_TNFA_SIGNALING_VIA_NFKB5	0.00257398	0.124359	0.796039	0.426291	1	-8.63165	Mast	tnfa_signaling_via_nfkb	(1e-25,1]
HALLMARK_IL6_JAK_STAT3_SIGNALING5	-0.00119626	0.0469117	-0.748146	0.454635	1	-8.66864	Mast	il6_jak_stat3_signaling	(1e-25,1]
HALLMARK_DNA_REPAIR5	-0.00103283	0.0515318	-0.700579	0.483809	1	-8.70312	Mast	dna_repair	(1e-25,1]
HALLMARK_WNT_BETA_CATENIN_SIGNALING5	0.00101727	0.0175314	0.695816	0.486785	1	-8.70644	Mast	wnt_beta_catenin_signaling	(1e-25,1]
HALLMARK_P53_PATHWAY5	0.0009967	0.0820843	0.565499	0.571924	1	-8.78869	Mast	p53_pathway	(1e-25,1]
HALLMARK_G2M_CHECKPOINT5	-0.000547135	0.0318853	-0.546192	0.585116	1	-8.79943	Mast	g2m_checkpoint	(1e-25,1]
HALLMARK_MITOTIC_SPINDLE5	0.000385388	0.0258604	0.444275	0.656987	1	-8.84995	Mast	mitotic_spindle	(1e-25,1]
HALLMARK_APOPTOSIS5	0.000840203	0.0859001	0.433517	0.664779	1	-8.85468	Mast	apoptosis	(1e-25,1]
HALLMARK_TGF_BETA_SIGNALING5	-0.000965755	0.0722534	-0.391826	0.695311	1	-8.8719	Mast	tgf_beta_signaling	(1e-25,1]
HALLMARK_BILE_ACID_METABOLISM5	0.000266839	0.0216155	0.257406	0.796944	1	-8.91559	Mast	bile_acid_metabolism	(1e-25,1]
HALLMARK_INFLAMMATORY_RESPONSE5	-0.000266233	0.0494405	-0.224144	0.822714	1	-8.9236	Mast	inflammatory_response	(1e-25,1]
HALLMARK_E2F_TARGETS5	-9.55947e-05	0.0318641	-0.100618	0.919884	1	-8.94369	Mast	e2f_targets	(1e-25,1]
HALLMARK_COAGULATION5	1.51093e-05	0.0378102	0.0130936	0.989557	1	-8.94867	Mast	coagulation	(1e-25,1]
HALLMARK_TNFA_SIGNALING_VIA_NFKB6	0.0150123	0.109499	8.57908	2.5545e-17	1.27725e-15	26.4552	NK	tnfa_signaling_via_nfkb	(1e-25,1]
HALLMARK_XENOBIOTIC_METABOLISM6	-0.00458578	0.0291103	-7.83526	9.33826e-15	4.66913e-13	20.6338	NK	xenobiotic_metabolism	(1e-25,1]
HALLMARK_KRAS_SIGNALING_DN6	0.00316823	0.0151341	7.20878	9.30925e-13	4.65463e-11	16.1061	NK	kras_signaling_dn	(1e-25,1]
HALLMARK_ESTROGEN_RESPONSE_EARLY6	-0.0037724	0.0279745	-6.87056	9.68586e-12	4.84293e-10	13.8069	NK	estrogen_response_early	(1e-25,1]
HALLMARK_INFLAMMATORY_RESPONSE6	0.00531413	0.0478358	6.77375	1.85887e-11	9.29437e-10	13.1678	NK	inflammatory_response	(1e-25,1]
HALLMARK_UNFOLDED_PROTEIN_RESPONSE6	-0.00818371	0.0778844	-6.67356	3.61775e-11	1.80887e-09	12.5153	NK	unfolded_protein_response	(1e-25,1]
HALLMARK_MYOGENESIS6	0.00321915	0.0214728	6.46489	1.40717e-10	7.03587e-09	11.1856	NK	myogenesis	(1e-25,1]
HALLMARK_APICAL_JUNCTION6	0.00377457	0.039276	5.92414	3.96703e-09	1.98351e-07	7.92529	NK	apical_junction	(1e-25,1]
HALLMARK_COMPLEMENT6	0.00433457	0.0612553	5.25855	1.68327e-07	8.41637e-06	4.28485	NK	complement	(1e-25,1]
HALLMARK_ESTROGEN_RESPONSE_LATE6	-0.00311477	0.0411003	-4.89456	1.10233e-06	5.51164e-05	2.47006	NK	estrogen_response_late	(1e-25,1]
HALLMARK_TGF_BETA_SIGNALING6	0.00710207	0.063267	4.87751	1.20022e-06	6.00108e-05	2.38811	NK	tgf_beta_signaling	(1e-25,1]
HALLMARK_REACTIVE_OXYGEN_SPECIES_PATHWAY6	0.00643113	0.0852433	3.98493	7.10621e-05	0.00355311	-1.51316	NK	reactive_oxygen_species_pathway	(1e-25,1]
HALLMARK_INTERFERON_GAMMA_RESPONSE6	0.00407667	0.0909165	3.92779	9.00088e-05	0.00450044	-1.73682	NK	interferon_gamma_response	(1e-25,1]
HALLMARK_IL2_STAT5_SIGNALING6	0.00327817	0.0494988	3.85677	0.000120241	0.00601204	-2.0104	NK	il2_stat5_signaling	(1e-25,1]
HALLMARK_GLYCOLYSIS6	-0.00268204	0.0435135	-3.80185	0.000149943	0.00749715	-2.2186	NK	glycolysis	(1e-25,1]
HALLMARK_ANDROGEN_RESPONSE6	-0.00386311	0.0611481	-3.79569	0.000153674	0.00768368	-2.24176	NK	androgen_response	(1e-25,1]
HALLMARK_MTORC1_SIGNALING6	-0.00380834	0.0719493	-3.53805	0.000416584	0.0208292	-3.1779	NK	mtorc1_signaling	(1e-25,1]
HALLMARK_EPITHELIAL_MESENCHYMAL_TRANSITION6	0.00205986	0.0338723	3.45106	0.000575399	0.02877	-3.4794	NK	epithelial_mesenchymal_transition	(1e-25,1]
HALLMARK_ALLOGRAFT_REJECTION6	0.00408252	0.121027	3.36549	0.000785272	0.0392636	-3.7688	NK	allograft_rejection	(1e-25,1]
HALLMARK_PROTEIN_SECRETION6	-0.00355209	0.0467488	-3.35524	0.000814695	0.0407347	-3.80297	NK	protein_secretion	(1e-25,1]
HALLMARK_IL6_JAK_STAT3_SIGNALING6	0.00341059	0.0415762	3.34772	0.000836944	0.0418472	-3.82799	NK	il6_jak_stat3_signaling	(1e-25,1]
HALLMARK_P53_PATHWAY6	0.00305252	0.0756211	3.27104	0.00109823	0.0549116	-4.0799	NK	p53_pathway	(1e-25,1]
HALLMARK_G2M_CHECKPOINT6	-0.00232775	0.0372385	-3.2448	0.00120378	0.0601889	-4.1648	NK	g2m_checkpoint	(1e-25,1]
HALLMARK_COAGULATION6	0.00189376	0.0241315	2.98198	0.00291458	0.145729	-4.97782	NK	coagulation	(1e-25,1]
HALLMARK_PI3K_AKT_MTOR_SIGNALING6	0.00367814	0.0734947	2.84029	0.00457401	0.228701	-5.38803	NK	pi3k_akt_mtor_signaling	(1e-25,1]
HALLMARK_ADIPOGENESIS6	-0.00211119	0.0448536	-2.7884	0.00537035	0.268517	-5.53333	NK	adipogenesis	(1e-25,1]
HALLMARK_MITOTIC_SPINDLE6	0.00164852	0.0315093	2.70058	0.00700742	0.350371	-5.77319	NK	mitotic_spindle	(1e-25,1]
HALLMARK_HYPOXIA6	0.00281651	0.0776779	2.65155	0.00810504	0.405252	-5.9038	NK	hypoxia	(1e-25,1]
HALLMARK_OXIDATIVE_PHOSPHORYLATION6	0.00390147	0.0927657	2.57901	0.0100122	0.500612	-6.0927	NK	oxidative_phosphorylation	(1e-25,1]
HALLMARK_HEME_METABOLISM6	0.00161273	0.0362764	2.48606	0.0130355	0.651773	-6.32715	NK	heme_metabolism	(1e-25,1]
HALLMARK_MYC_TARGETS_V26	-0.00217649	0.0438161	-1.88841	0.0591824	1	-7.63057	NK	myc_targets_v2	(1e-25,1]
HALLMARK_MYC_TARGETS_V16	0.0032378	0.140036	1.85277	0.0641307	1	-7.69711	NK	myc_targets_v1	(1e-25,1]
HALLMARK_DNA_REPAIR6	-0.00131434	0.046673	-1.48772	0.137055	1	-8.30598	NK	dna_repair	(1e-25,1]
HALLMARK_WNT_BETA_CATENIN_SIGNALING6	0.00126871	0.0145432	1.45804	0.14506	1	-8.34966	NK	wnt_beta_catenin_signaling	(1e-25,1]
HALLMARK_FATTY_ACID_METABOLISM6	-0.00112696	0.0415882	-1.43183	0.15242	1	-8.38749	NK	fatty_acid_metabolism	(1e-25,1]
HALLMARK_ANGIOGENESIS6	0.00129714	0.0275081	1.23974	0.215283	1	-8.64392	NK	angiogenesis	(1e-25,1]
HALLMARK_KRAS_SIGNALING_UP6	0.00080239	0.0413953	1.22972	0.219014	1	-8.65629	NK	kras_signaling_up	(1e-25,1]
HALLMARK_E2F_TARGETS6	-0.000723341	0.0354903	-0.958601	0.337929	1	-8.95287	NK	e2f_targets	(1e-25,1]
HALLMARK_PEROXISOME6	0.000805609	0.0379493	0.933814	0.350565	1	-8.97632	NK	peroxisome	(1e-25,1]
HALLMARK_HEDGEHOG_SIGNALING6	-0.000715752	0.0142011	-0.828193	0.407706	1	-9.06938	NK	hedgehog_signaling	(1e-25,1]
HALLMARK_NOTCH_SIGNALING6	0.000684038	0.0231275	0.613155	0.539876	1	-9.2244	NK	notch_signaling	(1e-25,1]
HALLMARK_BILE_ACID_METABOLISM6	-0.000332177	0.0220849	-0.506598	0.612519	1	-9.28408	NK	bile_acid_metabolism	(1e-25,1]
HALLMARK_APOPTOSIS6	0.000403627	0.0731217	0.341682	0.732643	1	-9.35407	NK	apoptosis	(1e-25,1]
HALLMARK_INTERFERON_ALPHA_RESPONSE6	-0.0004261	0.0861745	-0.320209	0.748859	1	-9.36118	NK	interferon_alpha_response	(1e-25,1]
HALLMARK_CHOLESTEROL_HOMEOSTASIS6	3.7411e-05	0.0410367	0.0357903	0.971455	1	-9.41184	NK	cholesterol_homeostasis	(1e-25,1]
HALLMARK_COAGULATION7	0.0148481	0.0614965	7.33946	5.68967e-13	2.84484e-11	17.1094	SMC	coagulation	(1e-25,1]
HALLMARK_INFLAMMATORY_RESPONSE7	-0.00796431	0.0310912	-7.2142	1.35234e-12	6.76168e-11	16.2581	SMC	inflammatory_response	(1e-25,1]
HALLMARK_APICAL_JUNCTION7	0.00784723	0.0468752	5.82175	8.69715e-09	4.34858e-07	7.67271	SMC	apical_junction	(1e-25,1]
HALLMARK_MYC_TARGETS_V27	-0.00850289	0.0349588	-5.80404	9.62336e-09	4.81168e-07	7.57416	SMC	myc_targets_v2	(1e-25,1]
HALLMARK_MYOGENESIS7	0.0121298	0.0653377	5.17312	2.97176e-07	1.48588e-05	4.24405	SMC	myogenesis	(1e-25,1]
HALLMARK_E2F_TARGETS7	-0.003959	0.0306752	-4.9482	9.29145e-07	4.64573e-05	3.14283	SMC	e2f_targets	(1e-25,1]
HALLMARK_INTERFERON_GAMMA_RESPONSE7	-0.00666909	0.056444	-4.14935	3.7239e-05	0.00186195	-0.394944	SMC	interferon_gamma_response	(1e-25,1]
HALLMARK_DNA_REPAIR7	0.00501213	0.0411669	4.13634	3.93625e-05	0.00196812	-0.447683	SMC	dna_repair	(1e-25,1]
HALLMARK_ANGIOGENESIS7	0.0103933	0.0603358	3.97395	7.76555e-05	0.00388278	-1.09255	SMC	angiogenesis	(1e-25,1]
HALLMARK_G2M_CHECKPOINT7	-0.00322979	0.0310496	-3.84475	0.000131122	0.00655611	-1.58795	SMC	g2m_checkpoint	(1e-25,1]
HALLMARK_EPITHELIAL_MESENCHYMAL_TRANSITION7	0.0125302	0.0937085	3.839	0.000134169	0.00670846	-1.60963	SMC	epithelial_mesenchymal_transition	(1e-25,1]
HALLMARK_TGF_BETA_SIGNALING7	0.0105247	0.0588206	3.77264	0.000174516	0.00872581	-1.85758	SMC	tgf_beta_signaling	(1e-25,1]
HALLMARK_MTORC1_SIGNALING7	-0.00577487	0.0547301	-3.45276	0.000586618	0.0293309	-2.99436	SMC	mtorc1_signaling	(1e-25,1]
HALLMARK_MITOTIC_SPINDLE7	0.00328178	0.0324238	3.40067	0.000708507	0.0354253	-3.17027	SMC	mitotic_spindle	(1e-25,1]
HALLMARK_ADIPOGENESIS7	0.00542539	0.0620691	3.13118	0.00180998	0.0904989	-4.03883	SMC	adipogenesis	(1e-25,1]
HALLMARK_ESTROGEN_RESPONSE_LATE7	0.00310189	0.0367695	2.93969	0.00338841	0.169421	-4.61358	SMC	estrogen_response_late	(1e-25,1]
HALLMARK_NOTCH_SIGNALING7	0.00626719	0.0396134	2.91863	0.00362309	0.181154	-4.67463	SMC	notch_signaling	(1e-25,1]
HALLMARK_P53_PATHWAY7	0.00521547	0.066152	2.84471	0.00456867	0.228434	-4.88549	SMC	p53_pathway	(1e-25,1]
HALLMARK_IL2_STAT5_SIGNALING7	-0.00291719	0.035306	-2.79211	0.00537256	0.268628	-5.03235	SMC	il2_stat5_signaling	(1e-25,1]
HALLMARK_OXIDATIVE_PHOSPHORYLATION7	0.00903693	0.099193	2.68585	0.00739768	0.369884	-5.32077	SMC	oxidative_phosphorylation	(1e-25,1]
HALLMARK_KRAS_SIGNALING_DN7	0.00179447	0.0179821	2.58178	0.0100215	0.501077	-5.59264	SMC	kras_signaling_dn	(1e-25,1]
HALLMARK_HEDGEHOG_SIGNALING7	0.00408432	0.0240814	2.52858	0.0116605	0.583027	-5.72754	SMC	hedgehog_signaling	(1e-25,1]
HALLMARK_PROTEIN_SECRETION7	0.00344551	0.0506505	2.09317	0.036676	1	-6.72758	SMC	protein_secretion	(1e-25,1]
HALLMARK_CHOLESTEROL_HOMEOSTASIS7	0.00391839	0.0532501	2.04386	0.041323	1	-6.82911	SMC	cholesterol_homeostasis	(1e-25,1]
HALLMARK_GLYCOLYSIS7	0.00185715	0.0394538	1.78607	0.0744996	1	-7.32089	SMC	glycolysis	(1e-25,1]
HALLMARK_APOPTOSIS7	0.00417802	0.0819493	1.63929	0.101581	1	-7.57157	SMC	apoptosis	(1e-25,1]
HALLMARK_FATTY_ACID_METABOLISM7	-0.00204373	0.0473423	-1.60561	0.108789	1	-7.62608	SMC	fatty_acid_metabolism	(1e-25,1]
HALLMARK_BILE_ACID_METABOLISM7	0.00146268	0.0231154	1.48156	0.138887	1	-7.81718	SMC	bile_acid_metabolism	(1e-25,1]
HALLMARK_MYC_TARGETS_V17	0.00441163	0.124619	1.29465	0.195846	1	-8.07624	SMC	myc_targets_v1	(1e-25,1]
HALLMARK_HEME_METABOLISM7	0.00102409	0.0317047	1.179	0.238779	1	-8.21915	SMC	heme_metabolism	(1e-25,1]
HALLMARK_PEROXISOME7	0.0014062	0.0414653	1.05623	0.29121	1	-8.35629	SMC	peroxisome	(1e-25,1]
HALLMARK_COMPLEMENT7	0.00130061	0.046584	1.00663	0.314446	1	-8.40744	SMC	complement	(1e-25,1]
HALLMARK_KRAS_SIGNALING_UP7	-0.000863805	0.0286134	-0.954343	0.340223	1	-8.4587	SMC	kras_signaling_up	(1e-25,1]
HALLMARK_IL6_JAK_STAT3_SIGNALING7	0.00125588	0.0363184	0.787713	0.431118	1	-8.60386	SMC	il6_jak_stat3_signaling	(1e-25,1]
HALLMARK_PI3K_AKT_MTOR_SIGNALING7	0.00132861	0.0494979	0.774794	0.43871	1	-8.61396	SMC	pi3k_akt_mtor_signaling	(1e-25,1]
HALLMARK_TNFA_SIGNALING_VIA_NFKB7	-0.00265207	0.0747636	-0.732431	0.464139	1	-8.64589	SMC	tnfa_signaling_via_nfkb	(1e-25,1]
HALLMARK_INTERFERON_ALPHA_RESPONSE7	0.00119463	0.0529796	0.687992	0.491675	1	-8.67747	SMC	interferon_alpha_response	(1e-25,1]
HALLMARK_REACTIVE_OXYGEN_SPECIES_PATHWAY7	-0.00143228	0.105143	-0.458373	0.64682	1	-8.80918	SMC	reactive_oxygen_species_pathway	(1e-25,1]
HALLMARK_UNFOLDED_PROTEIN_RESPONSE7	0.000755202	0.063862	0.374928	0.707822	1	-8.84398	SMC	unfolded_protein_response	(1e-25,1]
HALLMARK_ESTROGEN_RESPONSE_EARLY7	-0.000286746	0.027843	-0.351178	0.725556	1	-8.85261	SMC	estrogen_response_early	(1e-25,1]
HALLMARK_ALLOGRAFT_REJECTION7	-0.000298229	0.0577074	-0.281373	0.778504	1	-8.87471	SMC	allograft_rejection	(1e-25,1]
HALLMARK_ANDROGEN_RESPONSE7	-0.000486109	0.0607069	-0.275334	0.783137	1	-8.87639	SMC	androgen_response	(1e-25,1]
HALLMARK_XENOBIOTIC_METABOLISM7	0.000164071	0.037525	0.176324	0.860088	1	-8.89878	SMC	xenobiotic_metabolism	(1e-25,1]
HALLMARK_HYPOXIA7	-0.000158769	0.0730199	-0.0669461	0.946643	1	-8.9121	SMC	hypoxia	(1e-25,1]
HALLMARK_WNT_BETA_CATENIN_SIGNALING7	-1.54048e-05	0.0229848	-0.0101679	0.99189	1	-8.91429	SMC	wnt_beta_catenin_signaling	(1e-25,1]
HALLMARK_UNFOLDED_PROTEIN_RESPONSE8	-0.0135548	0.0791625	-21.5356	7.23732e-98	3.61866e-96	210.385	T	unfolded_protein_response	(1e-125,1e-75]
HALLMARK_MTORC1_SIGNALING8	-0.00802586	0.0715301	-14.5692	5.44445e-47	2.72223e-45	93.5753	T	mtorc1_signaling	(1e-75,1e-25]
HALLMARK_ESTROGEN_RESPONSE_EARLY8	-0.00403365	0.0253482	-14.2764	3.12793e-45	1.56397e-43	89.5427	T	estrogen_response_early	(1e-75,1e-25]
HALLMARK_XENOBIOTIC_METABOLISM8	-0.0037066	0.0258221	-13.6697	1.09061e-41	5.45307e-40	81.4254	T	xenobiotic_metabolism	(1e-75,1e-25]
HALLMARK_ANDROGEN_RESPONSE8	-0.00710383	0.0614382	-13.6112	2.35412e-41	1.17706e-39	80.6599	T	androgen_response	(1e-75,1e-25]
HALLMARK_ESTROGEN_RESPONSE_LATE8	-0.00428008	0.0389988	-13.0199	4.75091e-38	2.37546e-36	73.0906	T	estrogen_response_late	(1e-75,1e-25]
HALLMARK_ANGIOGENESIS8	0.00631169	0.0309105	11.9426	2.24337e-32	1.12168e-30	60.105	T	angiogenesis	(1e-75,1e-25]
HALLMARK_EPITHELIAL_MESENCHYMAL_TRANSITION8	0.00383769	0.0363657	11.85	6.57187e-32	3.28593e-30	59.0374	T	epithelial_mesenchymal_transition	(1e-75,1e-25]
HALLMARK_GLYCOLYSIS8	-0.00384649	0.0447101	-10.6248	4.72588e-26	2.36294e-24	45.6532	T	glycolysis	(1e-25,1]
HALLMARK_APICAL_JUNCTION8	0.00340063	0.0389296	10.6122	5.39127e-26	2.69563e-24	45.5226	T	apical_junction	(1e-25,1]
HALLMARK_APOPTOSIS8	-0.00602471	0.0758387	-10.2034	3.55974e-24	1.77987e-22	41.3693	T	apoptosis	(1e-25,1]
HALLMARK_HYPOXIA8	-0.00502898	0.0817257	-8.89235	8.586e-19	4.293e-17	29.1052	T	hypoxia	(1e-25,1]
HALLMARK_IL6_JAK_STAT3_SIGNALING8	0.00466412	0.0463464	8.18834	3.43942e-16	1.71971e-14	23.19	T	il6_jak_stat3_signaling	(1e-25,1]
HALLMARK_MYC_TARGETS_V18	-0.00750778	0.152135	-8.05234	1.03748e-15	5.18742e-14	22.1018	T	myc_targets_v1	(1e-25,1]
HALLMARK_KRAS_SIGNALING_DN8	0.00171553	0.0139887	7.69578	1.72621e-14	8.63106e-13	19.3328	T	kras_signaling_dn	(1e-25,1]
HALLMARK_E2F_TARGETS8	-0.00264473	0.0390999	-6.95482	4.05211e-12	2.02605e-10	13.9697	T	e2f_targets	(1e-25,1]
HALLMARK_G2M_CHECKPOINT8	-0.00249164	0.0388012	-6.69277	2.46582e-11	1.23291e-09	12.2	T	g2m_checkpoint	(1e-25,1]
HALLMARK_REACTIVE_OXYGEN_SPECIES_PATHWAY8	0.0056075	0.0919406	6.27085	3.93728e-10	1.96864e-08	9.49054	T	reactive_oxygen_species_pathway	(1e-25,1]
HALLMARK_MYC_TARGETS_V28	-0.00371888	0.044403	-6.18064	6.96474e-10	3.48237e-08	8.93375	T	myc_targets_v2	(1e-25,1]
HALLMARK_COAGULATION8	0.00184442	0.0244536	6.04841	1.58471e-09	7.92353e-08	8.13188	T	coagulation	(1e-25,1]
HALLMARK_ADIPOGENESIS8	-0.00240595	0.0492983	-5.90612	3.76767e-09	1.88384e-07	7.28808	T	adipogenesis	(1e-25,1]
HALLMARK_NOTCH_SIGNALING8	-0.00336321	0.0256039	-5.80038	7.08186e-09	3.54093e-07	6.67387	T	notch_signaling	(1e-25,1]
HALLMARK_PI3K_AKT_MTOR_SIGNALING8	0.0036312	0.0724627	5.68743	1.37355e-08	6.86775e-07	6.02976	T	pi3k_akt_mtor_signaling	(1e-25,1]
HALLMARK_PEROXISOME8	0.00224364	0.0417343	4.87036	1.15319e-06	5.76596e-05	1.74306	T	peroxisome	(1e-25,1]
HALLMARK_MYOGENESIS8	0.00106112	0.0202387	4.38547	1.18452e-05	0.000592258	-0.490527	T	myogenesis	(1e-25,1]
HALLMARK_IL2_STAT5_SIGNALING8	0.00183198	0.0492561	4.21382	2.56136e-05	0.00128068	-1.2256	T	il2_stat5_signaling	(1e-25,1]
HALLMARK_INTERFERON_ALPHA_RESPONSE8	-0.0027404	0.0773729	-4.19628	2.76704e-05	0.00138352	-1.29907	T	interferon_alpha_response	(1e-25,1]
HALLMARK_CHOLESTEROL_HOMEOSTASIS8	0.00226529	0.045308	3.95802	7.67689e-05	0.00383844	-2.26701	T	cholesterol_homeostasis	(1e-25,1]
HALLMARK_COMPLEMENT8	0.00143634	0.051545	3.35739	0.00079352	0.039676	-4.45768	T	complement	(1e-25,1]
HALLMARK_BILE_ACID_METABOLISM8	0.00109233	0.0236092	3.28265	0.00103642	0.051821	-4.70526	T	bile_acid_metabolism	(1e-25,1]
HALLMARK_PROTEIN_SECRETION8	-0.00150956	0.0456293	-2.94127	0.00328576	0.164288	-5.76548	T	protein_secretion	(1e-25,1]
HALLMARK_INFLAMMATORY_RESPONSE8	0.00115064	0.0505417	2.82755	0.00471188	0.235594	-6.09296	T	inflammatory_response	(1e-25,1]
HALLMARK_TGF_BETA_SIGNALING8	0.00199704	0.0637652	2.76902	0.00564612	0.282306	-6.25648	T	tgf_beta_signaling	(1e-25,1]
HALLMARK_HEDGEHOG_SIGNALING8	-0.00109239	0.0116794	-2.74727	0.006034	0.3017	-6.31639	T	hedgehog_signaling	(1e-25,1]
HALLMARK_TNFA_SIGNALING_VIA_NFKB8	-0.00173625	0.105409	-2.08647	0.0369937	1	-7.91162	T	tnfa_signaling_via_nfkb	(1e-25,1]
HALLMARK_P53_PATHWAY8	-0.000944784	0.0795532	-2.05792	0.0396569	1	-7.97074	T	p53_pathway	(1e-25,1]
HALLMARK_FATTY_ACID_METABOLISM8	-0.000799549	0.0430662	-1.9607	0.0499768	1	-8.16594	T	fatty_acid_metabolism	(1e-25,1]
HALLMARK_DNA_REPAIR8	0.000683168	0.0470837	1.56038	0.118741	1	-8.87036	T	dna_repair	(1e-25,1]
HALLMARK_OXIDATIVE_PHOSPHORYLATION8	0.00124804	0.0982709	1.51641	0.129488	1	-8.93799	T	oxidative_phosphorylation	(1e-25,1]
HALLMARK_ALLOGRAFT_REJECTION8	0.000858591	0.113699	1.26816	0.204808	1	-9.28354	T	allograft_rejection	(1e-25,1]
HALLMARK_WNT_BETA_CATENIN_SIGNALING8	0.000391026	0.0191882	0.790339	0.429373	1	-9.77532	T	wnt_beta_catenin_signaling	(1e-25,1]
HALLMARK_HEME_METABOLISM8	0.000155756	0.0360439	0.475881	0.634183	1	-9.97443	T	heme_metabolism	(1e-25,1]
HALLMARK_MITOTIC_SPINDLE8	-0.000114204	0.0323172	-0.371783	0.710072	1	-10.0186	T	mitotic_spindle	(1e-25,1]
HALLMARK_KRAS_SIGNALING_UP8	0.000123404	0.0412809	0.366914	0.713701	1	-10.0204	T	kras_signaling_up	(1e-25,1]
HALLMARK_INTERFERON_GAMMA_RESPONSE8	-0.000104462	0.0854305	-0.194015	0.846173	1	-10.0689	T	interferon_gamma_response	(1e-25,1]
