# Supplementary material for: Assessing personalized molecular portraits underlying endothelial-to-mesenchymal transition within pulmonary arterial hypertension
Source: Mol Med. 2024 Oct 26;30:189. doi: 10.1186/s10020-024-00963-z (PMC11513636; doi:10.1186/s10020-024-00963-z)
Supplement: Supplementary file 10 — Additional file 10: Table S4: Significant EC3 marker genes. [file 10020_2024_963_MOESM10_ESM.xlsx]

## Sheet: Table S4
Table S4. Significant EC3 marker genes.
gene	p_val	avg_log2FC	pct.1	pct.2	p_val_adj	group1	group2
CCL21	0	7.42391	0.947	0.017	0	EC3	others
TFF3	0	7.31319	0.919	0.016	0	EC3	others
PDPN	0	10.444	0.64	0.001	0	EC3	others
IGF1	3.82525e-280	8.03717	0.441	0.001	1.82579e-276	EC3	others
PROX1	8.32395e-267	7.78772	0.425	0.002	3.97302e-263	EC3	others
SEMA3D	6.92174e-239	6.78969	0.377	0.001	3.30375e-235	EC3	others
MMRN1	4.87728e-216	4.48745	0.81	0.101	2.32793e-212	EC3	others
VPS35L	5.93768e-206	4.23149	0.567	0.034	2.83406e-202	EC3	others
MRC1	7.45078e-193	3.60875	0.474	0.021	3.55626e-189	EC3	others
DSP	1.58415e-191	7.47821	0.328	0.003	7.56113e-188	EC3	others
TC2N	3.19371e-190	4.94567	0.393	0.01	1.52436e-186	EC3	others
SEMA3A	6.10122e-186	4.83812	0.348	0.006	2.91211e-182	EC3	others
CCDC80	8.4315e-184	5.08336	0.385	0.011	4.02435e-180	EC3	others
CHRDL1	3.67248e-177	8.01282	0.279	0.001	1.75287e-173	EC3	others
GPM6A	1.36849e-169	5.32038	0.377	0.013	6.53182e-166	EC3	others
DOCK5	9.96047e-165	7.38588	0.304	0.005	4.75413e-161	EC3	others
MPP7	6.69298e-159	5.71051	0.271	0.002	3.19456e-155	EC3	others
NR2F1	2.30244e-156	4.49759	0.36	0.013	1.09896e-152	EC3	others
SCN3B	6.26221e-156	5.79755	0.3	0.006	2.98895e-152	EC3	others
AC007998.3	8.87162e-154	6.83818	0.267	0.003	4.23443e-150	EC3	others
RGS16	9.68115e-150	4.57947	0.644	0.091	4.62081e-146	EC3	others
PARD6G	3.32238e-145	7.30184	0.231	0.001	1.58577e-141	EC3	others
TSPAN5	2.94003e-141	4.96841	0.377	0.02	1.40328e-137	EC3	others
SLC38A1	8.70259e-139	4.58382	0.32	0.012	4.15374e-135	EC3	others
EFNA5	1.60431e-137	7.07859	0.235	0.002	7.65739e-134	EC3	others
TBX1	1.91742e-137	4.42684	0.32	0.012	9.15185e-134	EC3	others
LAPTM5	1.28357e-136	2.94118	0.656	0.099	6.12647e-133	EC3	others
LIF	3.88096e-135	11.3587	0.206	0	1.85238e-131	EC3	others
RARRES2	4.6031e-135	3.62748	0.385	0.023	2.19706e-131	EC3	others
MAF	3.17955e-134	3.78512	0.425	0.032	1.5176e-130	EC3	others
IL7	1.03094e-133	4.82362	0.275	0.007	4.92069e-130	EC3	others
KBTBD11	1.96352e-129	8.89272	0.211	0.001	9.37189e-126	EC3	others
FLT4	4.08967e-129	3.28326	0.413	0.031	1.952e-125	EC3	others
GPR182	4.66427e-129	5.75205	0.215	0.001	2.22626e-125	EC3	others
SGCE	7.80532e-129	3.99484	0.332	0.016	3.72548e-125	EC3	others
STMN1	1.53722e-128	2.87397	0.737	0.145	7.33715e-125	EC3	others
NRP2	1.21057e-126	3.56806	0.543	0.068	5.77805e-123	EC3	others
OAF	6.40087e-123	3.71876	0.445	0.042	3.05513e-119	EC3	others
KRT18	8.79483e-123	4.2885	0.441	0.042	4.19777e-119	EC3	others
EMILIN1	9.6951e-123	4.35405	0.227	0.003	4.62747e-119	EC3	others
PTX3	1.48949e-121	3.97472	0.247	0.006	7.10934e-118	EC3	others
COLEC12	1.57904e-116	4.91328	0.255	0.008	7.53674e-113	EC3	others
GLT8D2	1.43445e-115	5.67853	0.283	0.012	6.84662e-112	EC3	others
IRF8	3.44611e-114	4.22873	0.259	0.009	1.64483e-110	EC3	others
PDE1A	8.1736e-114	5.35667	0.198	0.002	3.90126e-110	EC3	others
PTPN3	2.40058e-113	6.00246	0.182	0.001	1.1458e-109	EC3	others
SNCG	6.6341e-112	3.16302	0.741	0.19	3.16646e-108	EC3	others
PCSK6	2.14554e-111	5.13489	0.202	0.003	1.02407e-107	EC3	others
PPFIBP1	8.65401e-111	2.67069	0.777	0.21	4.13056e-107	EC3	others
PRKCZ	1.83035e-109	4.91751	0.227	0.006	8.73626e-106	EC3	others
MGAT4C	2.00479e-108	9.50063	0.17	0	9.56887e-105	EC3	others
SMAD1	2.68248e-106	3.55848	0.393	0.037	1.28035e-102	EC3	others
TSTA3	8.50971e-105	2.85404	0.567	0.096	4.06169e-101	EC3	others
LAYN	3.06234e-104	3.47593	0.478	0.064	1.46166e-100	EC3	others
WFS1	3.12863e-103	3.06608	0.332	0.024	1.49329e-99	EC3	others
FAM174B	3.80392e-101	5.02933	0.219	0.007	1.81561e-97	EC3	others
STON2	3.49053e-100	5.28218	0.162	0.001	1.66603e-96	EC3	others
GYPC	1.15146e-99	2.37399	0.838	0.273	5.49591e-96	EC3	others
PRR5	6.71e-99	5.26643	0.206	0.005	3.20268e-95	EC3	others
IGFBP5	2.93515e-98	4.23635	0.356	0.033	1.40095e-94	EC3	others
KLHL4	3.34416e-98	4.86585	0.227	0.008	1.59617e-94	EC3	others
CYTOR	1.2553e-97	2.67818	0.603	0.119	5.99153e-94	EC3	others
NTS	1.92965e-97	4.0061	0.271	0.015	9.21024e-94	EC3	others
EFEMP1	2.27867e-96	3.49207	0.441	0.056	1.08761e-92	EC3	others
ACKR2	3.95785e-95	6.20845	0.166	0.002	1.88908e-91	EC3	others
DHODH	5.21213e-95	3.91033	0.263	0.015	2.48775e-91	EC3	others
LYVE1	5.61811e-95	3.40321	0.441	0.058	2.68153e-91	EC3	others
PKHD1L1	7.47555e-95	4.95513	0.235	0.01	3.56808e-91	EC3	others
FAM213A	1.14434e-94	2.92046	0.526	0.09	5.46191e-91	EC3	others
CRTAC1	3.45314e-92	5.89985	0.198	0.006	1.64818e-88	EC3	others
FHL2	1.0241e-91	4.90306	0.211	0.008	4.88802e-88	EC3	others
SLCO2B1	1.04741e-88	3.01349	0.304	0.025	4.9993e-85	EC3	others
LOX	3.60202e-88	4.70837	0.202	0.007	1.71924e-84	EC3	others
IGFBP7	2.376e-85	1.74199	0.98	0.711	1.13407e-81	EC3	others
RELN	1.09255e-84	7.87538	0.134	0	5.21475e-81	EC3	others
PGM5	9.42062e-82	3.20887	0.324	0.034	4.49646e-78	EC3	others
ADD3	2.11848e-81	2.0149	0.522	0.098	1.01115e-77	EC3	others
FAM84A	3.45504e-80	2.93325	0.316	0.032	1.64909e-76	EC3	others
LYN	1.17378e-79	3.07652	0.348	0.041	5.60244e-76	EC3	others
ARL4A	3.77488e-79	2.34815	0.656	0.181	1.80175e-75	EC3	others
CD36	4.30529e-79	1.81166	0.547	0.104	2.05491e-75	EC3	others
AC245595.1	8.47009e-79	2.76597	0.356	0.044	4.04277e-75	EC3	others
OSBPL1A	1.095e-78	2.60321	0.413	0.062	5.22644e-75	EC3	others
GUSB	2.9767e-78	2.50625	0.482	0.087	1.42078e-74	EC3	others
SELENOP	5.41325e-78	2.07237	0.741	0.23	2.58374e-74	EC3	others
FAM107B	2.25445e-75	2.986	0.34	0.042	1.07605e-71	EC3	others
SFRP1	2.50367e-75	4.15462	0.178	0.007	1.195e-71	EC3	others
SCNN1B	4.25231e-75	3.06335	0.166	0.005	2.02963e-71	EC3	others
B3GNT7	5.72873e-75	4.86545	0.138	0.002	2.73432e-71	EC3	others
TMEM98	6.36494e-74	3.94601	0.231	0.016	3.03799e-70	EC3	others
HS3ST1	8.46278e-74	2.60877	0.348	0.045	4.03929e-70	EC3	others
SLC24A1	1.59894e-73	4.26785	0.186	0.009	7.63176e-70	EC3	others
HP	1.64487e-73	8.04626	0.142	0.003	7.85097e-70	EC3	others
HSPB1	2.92598e-73	1.61339	0.931	0.498	1.39657e-69	EC3	others
PPP1R2	4.83669e-73	2.14441	0.672	0.201	2.30855e-69	EC3	others
PTPRE	5.86235e-73	2.40212	0.453	0.081	2.7981e-69	EC3	others
LIMS1	2.4293e-72	2.44155	0.583	0.148	1.15951e-68	EC3	others
SRGAP3	1.45412e-71	7.94709	0.117	0.001	6.94053e-68	EC3	others
TNFRSF11A	1.46345e-71	6.66474	0.121	0.001	6.98503e-68	EC3	others
PLIN5	3.71731e-71	4.73064	0.19	0.01	1.77427e-67	EC3	others
GGT5	5.98375e-71	2.50624	0.409	0.067	2.85604e-67	EC3	others
DENND2A	2.53914e-70	6.48315	0.134	0.002	1.21193e-66	EC3	others
SMOC1	2.68382e-69	9.66972	0.105	0	1.28099e-65	EC3	others
SBSPON	5.36019e-69	8.67035	0.113	0.001	2.55842e-65	EC3	others
DTX1	6.33683e-69	7.27799	0.113	0.001	3.02457e-65	EC3	others
GLRB	6.83755e-69	7.0719	0.113	0.001	3.26356e-65	EC3	others
MARCKS	6.97817e-69	2.01751	0.595	0.156	3.33068e-65	EC3	others
PERP	3.01422e-68	2.67909	0.372	0.057	1.43869e-64	EC3	others
SMYD2	3.57519e-67	3.76278	0.227	0.018	1.70644e-63	EC3	others
PALM	3.8451e-67	2.46961	0.377	0.06	1.83527e-63	EC3	others
MAP1B	5.01731e-67	2.24988	0.405	0.069	2.39476e-63	EC3	others
NR2F1-AS1	3.32669e-66	3.80819	0.178	0.009	1.58783e-62	EC3	others
FSCN1	1.36493e-65	2.09026	0.567	0.145	6.51481e-62	EC3	others
DMTN	3.4606e-65	2.7011	0.267	0.028	1.65174e-61	EC3	others
TNFAIP8L3	3.36894e-64	4.54469	0.154	0.006	1.60799e-60	EC3	others
SCN9A	7.32037e-64	4.75046	0.13	0.003	3.49401e-60	EC3	others
HOXD8	8.47101e-64	3.04344	0.291	0.036	4.04321e-60	EC3	others
LRRN4CL	1.27609e-63	4.6875	0.105	0.001	6.09077e-60	EC3	others
BCL7C	3.46703e-63	2.23357	0.449	0.094	1.65481e-59	EC3	others
KCTD17	3.64356e-63	2.59033	0.259	0.027	1.73907e-59	EC3	others
PDLIM4	1.53838e-62	2.48433	0.474	0.106	7.34268e-59	EC3	others
FXYD6	2.61475e-62	1.81925	0.64	0.197	1.24802e-58	EC3	others
ADIRF	1.44191e-61	1.9389	0.874	0.466	6.88223e-58	EC3	others
IPO11	2.24872e-61	2.58589	0.352	0.058	1.07331e-57	EC3	others
CAVIN2	1.40386e-60	1.47256	0.899	0.462	6.70061e-57	EC3	others
LINC01197	2.23371e-60	5.14042	0.158	0.008	1.06615e-56	EC3	others
FAM102A	2.89395e-60	4.0688	0.178	0.011	1.38128e-56	EC3	others
ANXA2	1.23869e-59	1.31887	0.919	0.637	5.91227e-56	EC3	others
GAS7	2.13427e-59	3.74857	0.146	0.006	1.01869e-55	EC3	others
RCSD1	2.71386e-59	2.84939	0.215	0.019	1.29532e-55	EC3	others
RASGRP3	8.03742e-59	2.4075	0.267	0.032	3.83626e-55	EC3	others
FABP5	1.48736e-58	2.10846	0.729	0.278	7.09918e-55	EC3	others
PROCR	2.3856e-58	2.22069	0.538	0.148	1.13865e-54	EC3	others
MYH10	3.93658e-58	2.89801	0.243	0.026	1.87893e-54	EC3	others
C6orf141	4.4848e-58	6.06512	0.126	0.004	2.14059e-54	EC3	others
TNXB	3.39178e-57	2.36662	0.372	0.068	1.6189e-53	EC3	others
TM4SF18	5.50157e-57	2.12849	0.563	0.164	2.6259e-53	EC3	others
APBA2	1.35799e-56	4.94986	0.105	0.002	6.48167e-53	EC3	others
UBTD1	1.845e-56	3.07849	0.263	0.033	8.8062e-53	EC3	others
HOMER3	1.89647e-56	2.94097	0.304	0.046	9.05183e-53	EC3	others
FRMD6	6.19129e-56	3.86278	0.182	0.014	2.9551e-52	EC3	others
NT5E	7.27449e-56	3.03477	0.3	0.045	3.47212e-52	EC3	others
FMOD	4.29409e-55	5.14039	0.138	0.006	2.04957e-51	EC3	others
ARID5B	6.44556e-55	1.90049	0.591	0.18	3.07647e-51	EC3	others
TGFBI	1.94134e-54	3.78384	0.15	0.008	9.26603e-51	EC3	others
PLEKHA4	5.02253e-54	4.46235	0.134	0.006	2.39725e-50	EC3	others
SLC43A3	5.035e-54	2.66364	0.267	0.036	2.40321e-50	EC3	others
CDKN2C	6.70904e-54	3.07142	0.211	0.021	3.20223e-50	EC3	others
DNPH1	9.53442e-54	2.91594	0.255	0.033	4.55078e-50	EC3	others
NNMT	1.02494e-52	1.33841	0.826	0.359	4.89206e-49	EC3	others
TMEM246	1.67603e-52	5.46022	0.113	0.003	7.99968e-49	EC3	others
TMOD1	1.8933e-52	2.58568	0.3	0.048	9.0367e-49	EC3	others
HEBP1	4.7639e-52	1.63164	0.526	0.151	2.27381e-48	EC3	others
SCARA3	5.86807e-52	4.49832	0.158	0.011	2.80083e-48	EC3	others
BHMT2	8.12521e-52	4.65629	0.13	0.006	3.87816e-48	EC3	others
PRKAA2	9.78247e-52	4.555	0.13	0.006	4.66917e-48	EC3	others
GUCY1A1	1.79307e-51	4.06587	0.15	0.009	8.55834e-48	EC3	others
MIR4435-2HG	1.8262e-51	2.15839	0.389	0.083	8.71645e-48	EC3	others
FAM162B	5.53206e-51	3.48479	0.121	0.005	2.64045e-47	EC3	others
TFPI	8.8286e-51	1.42212	0.891	0.439	4.21389e-47	EC3	others
FLNC	1.15037e-50	3.00876	0.17	0.013	5.49071e-47	EC3	others
MFAP2	2.23198e-50	2.6832	0.178	0.015	1.06532e-46	EC3	others
REEP1	3.90703e-50	6.06957	0.109	0.003	1.86482e-46	EC3	others
FABP4	1.37896e-49	2.17424	0.636	0.229	6.58176e-46	EC3	others
APOD	1.63922e-49	2.5	0.263	0.038	7.82399e-46	EC3	others
VIM	5.33164e-49	1.00659	0.984	0.816	2.54479e-45	EC3	others
LY96	5.47128e-49	1.77445	0.47	0.126	2.61144e-45	EC3	others
CD47	1.14485e-48	1.51895	0.619	0.212	5.46435e-45	EC3	others
MIR99AHG	2.76537e-48	3.07691	0.227	0.028	1.31991e-44	EC3	others
ELK3	7.02398e-48	1.59087	0.534	0.164	3.35254e-44	EC3	others
S100A10	7.05752e-48	1.05046	0.935	0.678	3.36855e-44	EC3	others
PEPD	1.78164e-47	1.8371	0.538	0.176	8.50375e-44	EC3	others
FLRT2	4.78266e-47	3.37061	0.154	0.012	2.28277e-43	EC3	others
BCAT1	5.06982e-47	2.27284	0.186	0.019	2.41983e-43	EC3	others
SYNM	6.36416e-47	2.68502	0.178	0.017	3.03762e-43	EC3	others
SLC16A11	8.04749e-47	3.67741	0.109	0.004	3.84107e-43	EC3	others
SLC25A6	9.20083e-47	1.16938	0.883	0.493	4.39156e-43	EC3	others
RASSF9	2.35848e-46	3.52615	0.146	0.01	1.1257e-42	EC3	others
KLF6	4.94258e-46	1.6528	0.753	0.355	2.3591e-42	EC3	others
SGIP1	2.91677e-45	5.29955	0.101	0.003	1.39217e-41	EC3	others
NDN	3.64032e-45	3.2095	0.182	0.019	1.73752e-41	EC3	others
AKAP12	4.66648e-45	1.30703	0.713	0.292	2.22731e-41	EC3	others
ELN	5.99382e-45	1.86139	0.308	0.057	2.86085e-41	EC3	others
KANK3	3.37273e-44	1.39382	0.64	0.241	1.6098e-40	EC3	others
CREB5	3.9221e-44	2.30988	0.3	0.056	1.87202e-40	EC3	others
PDGFC	8.92537e-44	4.03985	0.13	0.008	4.26008e-40	EC3	others
CD9	1.66695e-43	1.20018	0.903	0.577	7.95633e-40	EC3	others
CASK	1.95468e-43	2.88399	0.182	0.02	9.32971e-40	EC3	others
RAB11FIP1	2.00378e-43	3.17895	0.227	0.033	9.56405e-40	EC3	others
CISD1	2.35628e-43	1.43135	0.457	0.127	1.12465e-39	EC3	others
ASGR1	1.35383e-42	3.14349	0.182	0.021	6.46184e-39	EC3	others
RPS4Y1	2.1212e-42	1.57095	0.401	0.098	1.01245e-38	EC3	others
GNG11	2.26975e-42	1.0506	0.947	0.679	1.08335e-38	EC3	others
PLBD1	2.50647e-42	2.59475	0.174	0.019	1.19634e-38	EC3	others
ALDH1A1	8.75364e-42	1.99369	0.247	0.04	4.17811e-38	EC3	others
SIRPA	1.23512e-41	2.63815	0.202	0.026	5.89521e-38	EC3	others
PGM1	3.07065e-41	3.05772	0.186	0.023	1.46562e-37	EC3	others
FHL3	1.74e-40	1.93255	0.263	0.048	8.30504e-37	EC3	others
RAB11A	1.91104e-40	1.02199	0.802	0.438	9.12138e-37	EC3	others
PLP2	6.05728e-40	1.56573	0.389	0.1	2.89114e-36	EC3	others
ECSCR	6.12703e-40	1.35065	0.785	0.446	2.92443e-36	EC3	others
NTAN1	9.48995e-40	1.64673	0.466	0.147	4.52955e-36	EC3	others
PHLDB2	3.63159e-39	2.62402	0.198	0.027	1.73336e-35	EC3	others
FRMD4B	6.44277e-39	1.77088	0.421	0.12	3.07513e-35	EC3	others
SNX2	6.76194e-39	1.59363	0.409	0.115	3.22748e-35	EC3	others
TLE1	1.13015e-38	2.12323	0.328	0.076	5.39419e-35	EC3	others
NPNT	1.21179e-38	3.01542	0.166	0.019	5.78386e-35	EC3	others
NTN1	1.744e-38	3.37536	0.109	0.007	8.32413e-35	EC3	others
REXO2	2.76336e-38	1.46591	0.595	0.234	1.31895e-34	EC3	others
ABHD17B	3.29962e-38	2.85917	0.215	0.033	1.57491e-34	EC3	others
ZNF467	4.16122e-38	2.22883	0.287	0.06	1.98615e-34	EC3	others
NDUFS7	5.45754e-38	1.32209	0.526	0.186	2.60488e-34	EC3	others
CTSD	5.96549e-38	1.42375	0.599	0.25	2.84733e-34	EC3	others
CTHRC1	1.11422e-37	1.90905	0.271	0.053	5.31818e-34	EC3	others
CAPZB	1.60645e-37	1.15439	0.709	0.337	7.66757e-34	EC3	others
PPL	2.45233e-37	3.08483	0.101	0.005	1.1705e-33	EC3	others
FHL1	3.22365e-37	1.42095	0.482	0.16	1.53865e-33	EC3	others
GLIPR2	9.23846e-37	1.2108	0.239	0.041	4.40952e-33	EC3	others
GLIS3	1.13405e-36	2.66602	0.15	0.016	5.41281e-33	EC3	others
ANXA4	1.18855e-36	1.70712	0.385	0.105	5.67295e-33	EC3	others
MGLL	1.30125e-36	2.05478	0.356	0.095	6.21085e-33	EC3	others
DST	1.44321e-36	1.59278	0.421	0.123	6.88842e-33	EC3	others
CST3	2.5161e-36	1.17778	0.818	0.495	1.20093e-32	EC3	others
ACADS	3.10941e-36	2.20064	0.202	0.031	1.48412e-32	EC3	others
PDLIM3	3.28788e-36	1.19736	0.462	0.142	1.5693e-32	EC3	others
PLAC9	6.92518e-36	1.74547	0.368	0.099	3.30539e-32	EC3	others
BCAP29	7.3488e-36	1.30829	0.551	0.204	3.50758e-32	EC3	others
SHC1	1.37705e-35	1.46662	0.478	0.159	6.57264e-32	EC3	others
LAMA4	1.47318e-35	1.6328	0.413	0.123	7.03148e-32	EC3	others
NR2F2	3.80663e-35	1.58948	0.364	0.099	1.8169e-31	EC3	others
TSPAN4	4.15763e-35	1.41563	0.567	0.225	1.98444e-31	EC3	others
C1orf198	4.21606e-35	2.47034	0.202	0.032	2.01232e-31	EC3	others
BACE2	5.06126e-34	2.02657	0.377	0.111	2.41574e-30	EC3	others
ADAM10	5.3178e-34	1.53957	0.417	0.13	2.53818e-30	EC3	others
STOX2	6.03791e-34	3.07515	0.126	0.012	2.88189e-30	EC3	others
CMTM3	6.27441e-34	1.28966	0.389	0.111	2.99478e-30	EC3	others
HRCT1	8.24756e-34	2.06441	0.352	0.097	3.93656e-30	EC3	others
C17orf67	1.14325e-33	2.82686	0.15	0.018	5.45673e-30	EC3	others
SMAGP	2.56481e-33	1.62095	0.381	0.113	1.22418e-29	EC3	others
ESD	8.30244e-33	1.27269	0.538	0.212	3.96276e-29	EC3	others
DKK3	1.07516e-32	1.7543	0.332	0.087	5.13174e-29	EC3	others
PIEZO2	1.28722e-32	2.85687	0.105	0.008	6.14389e-29	EC3	others
KALRN	1.92587e-32	2.12034	0.239	0.049	9.19217e-29	EC3	others
FAM129A	2.81804e-32	2.91783	0.154	0.02	1.34505e-28	EC3	others
BLVRB	2.98132e-32	1.78429	0.332	0.089	1.42299e-28	EC3	others
TUBA1A	4.19489e-32	1.46326	0.66	0.318	2.00222e-28	EC3	others
LINC01116	9.70974e-32	2.55327	0.206	0.037	4.63446e-28	EC3	others
GRAP	9.96893e-32	2.31415	0.174	0.026	4.75817e-28	EC3	others
MINDY2	1.17206e-31	1.8231	0.296	0.073	5.59425e-28	EC3	others
SYPL1	1.63465e-31	1.00242	0.68	0.325	7.8022e-28	EC3	others
HSD3B7	1.96037e-31	2.54353	0.174	0.027	9.35685e-28	EC3	others
P3H2	2.65519e-31	2.61652	0.146	0.018	1.26732e-27	EC3	others
MPST	3.84368e-31	1.92154	0.348	0.103	1.83459e-27	EC3	others
RAB11FIP5	6.31322e-31	2.02177	0.231	0.047	3.0133e-27	EC3	others
MGST1	9.86994e-31	1.01484	0.17	0.025	4.71092e-27	EC3	others
PGLS	1.10323e-30	1.1436	0.421	0.142	5.26572e-27	EC3	others
MAGED1	1.1579e-30	2.58114	0.194	0.034	5.52665e-27	EC3	others
ARL6IP1	1.19347e-30	1.23467	0.623	0.29	5.69645e-27	EC3	others
SMTN	1.4804e-30	1.34357	0.356	0.103	7.06595e-27	EC3	others
AIG1	1.68301e-30	2.19548	0.271	0.065	8.03303e-27	EC3	others
TRIP6	1.84485e-30	1.7386	0.259	0.059	8.80549e-27	EC3	others
CFI	1.95783e-30	1.68079	0.332	0.092	9.34474e-27	EC3	others
CHST15	3.63348e-30	2.19282	0.17	0.026	1.73426e-26	EC3	others
THEMIS2	4.98598e-30	2.93769	0.117	0.012	2.37981e-26	EC3	others
NDRG2	4.9954e-30	1.40262	0.36	0.108	2.3843e-26	EC3	others
FAM189A2	6.24018e-30	1.96981	0.126	0.014	2.97844e-26	EC3	others
TIMP2	7.93394e-30	1.34426	0.397	0.13	3.78687e-26	EC3	others
MZT2A	1.26778e-29	1.27087	0.36	0.111	6.0511e-26	EC3	others
SLC18B1	1.90126e-29	3.36084	0.134	0.016	9.07473e-26	EC3	others
MRPS6	2.57807e-29	1.75621	0.255	0.059	1.23051e-25	EC3	others
ADAM19	3.39988e-29	2.0754	0.126	0.014	1.62276e-25	EC3	others
TEX264	3.65728e-29	1.29706	0.372	0.115	1.74562e-25	EC3	others
TMCO3	4.89632e-29	1.69968	0.3	0.08	2.33701e-25	EC3	others
EHD1	5.64606e-29	1.4255	0.267	0.064	2.69486e-25	EC3	others
C1orf21	7.47106e-29	1.59283	0.275	0.069	3.56594e-25	EC3	others
FILIP1L	8.16622e-29	1.52887	0.36	0.113	3.89774e-25	EC3	others
SPSB1	1.15992e-28	1.43618	0.271	0.067	5.53631e-25	EC3	others
CAPN2	1.41726e-28	1.03451	0.534	0.221	6.76457e-25	EC3	others
LMO2	1.46046e-28	1.72412	0.437	0.163	6.97077e-25	EC3	others
MDFIC	1.73561e-28	1.76497	0.231	0.05	8.28405e-25	EC3	others
AGTRAP	1.91847e-28	1.70109	0.267	0.066	9.15685e-25	EC3	others
GSTA4	2.48992e-28	2.32954	0.17	0.028	1.18844e-24	EC3	others
SAT2	3.10469e-28	1.16773	0.413	0.141	1.48187e-24	EC3	others
H1F0	4.60899e-28	1.89813	0.291	0.081	2.19987e-24	EC3	others
CYB5R3	5.11741e-28	1.05245	0.66	0.34	2.44254e-24	EC3	others
TXNL4B	6.06556e-28	2.47933	0.138	0.019	2.89509e-24	EC3	others
ITGA9	1.32974e-27	2.71314	0.206	0.043	6.34687e-24	EC3	others
LRPAP1	1.57452e-27	1.03992	0.538	0.23	7.51517e-24	EC3	others
GGA1	1.91265e-27	1.7503	0.283	0.075	9.12907e-24	EC3	others
HOXD9	1.9871e-27	3.37115	0.105	0.01	9.48443e-24	EC3	others
UROD	2.74554e-27	1.36515	0.279	0.074	1.31044e-23	EC3	others
ATIC	2.79667e-27	2.29275	0.113	0.012	1.33485e-23	EC3	others
PDGFA	3.30808e-27	2.82403	0.158	0.025	1.57894e-23	EC3	others
SEPT9	3.50888e-27	1.05154	0.381	0.126	1.67479e-23	EC3	others
PNPLA2	4.1186e-27	1.33417	0.409	0.145	1.96581e-23	EC3	others
BCAR1	4.20821e-27	1.34756	0.437	0.161	2.00858e-23	EC3	others
SEMA6A	4.8354e-27	1.35914	0.279	0.074	2.30794e-23	EC3	others
RBP1	5.61265e-27	1.9638	0.275	0.074	2.67892e-23	EC3	others
RHOD	1.0459e-26	3.24934	0.142	0.021	4.99206e-23	EC3	others
C17orf58	1.19069e-26	2.54808	0.138	0.02	5.68319e-23	EC3	others
HID1	1.28535e-26	1.87666	0.17	0.03	6.13495e-23	EC3	others
PRKAR1B	1.57284e-26	1.89517	0.194	0.039	7.50715e-23	EC3	others
ANGPT2	2.25834e-26	2.36046	0.275	0.076	1.0779e-22	EC3	others
SMIM19	2.37034e-26	1.17443	0.34	0.108	1.13137e-22	EC3	others
CAMK1	2.7533e-26	1.59211	0.312	0.094	1.31415e-22	EC3	others
NARF	3.35231e-26	1.33848	0.336	0.107	1.60006e-22	EC3	others
CHCHD10	3.49246e-26	1.295	0.259	0.066	1.66695e-22	EC3	others
SLC27A3	4.08865e-26	1.66905	0.279	0.077	1.95151e-22	EC3	others
CRACR2B	4.29792e-26	1.51419	0.267	0.071	2.0514e-22	EC3	others
NBL1	5.20992e-26	1.19061	0.352	0.113	2.4867e-22	EC3	others
C4orf48	8.94188e-26	1.56231	0.283	0.08	4.26796e-22	EC3	others
SQOR	1.28863e-25	1.02071	0.364	0.118	6.15064e-22	EC3	others
NUDT4	2.0523e-25	1.46726	0.372	0.132	9.79563e-22	EC3	others
TMX4	2.1528e-25	1.52668	0.316	0.098	1.02753e-21	EC3	others
SNAI2	2.33926e-25	3.40482	0.113	0.014	1.11653e-21	EC3	others
PPARG	2.46853e-25	1.98143	0.206	0.046	1.17823e-21	EC3	others
FAM3C	3.36414e-25	1.29611	0.474	0.198	1.60571e-21	EC3	others
AK4	3.37412e-25	2.18965	0.154	0.026	1.61047e-21	EC3	others
FILIP1	3.90549e-25	2.4407	0.182	0.036	1.86409e-21	EC3	others
RNASEH2C	4.14235e-25	1.25384	0.453	0.184	1.97715e-21	EC3	others
CKS1B	5.06397e-25	1.44751	0.283	0.08	2.41703e-21	EC3	others
DEGS1	6.16745e-25	1.11282	0.405	0.146	2.94372e-21	EC3	others
PRKG1	8.68258e-25	1.86284	0.121	0.016	4.1442e-21	EC3	others
FAM200B	1.791e-24	1.53323	0.283	0.083	8.54845e-21	EC3	others
FCGR2A	2.06961e-24	1.087	0.142	0.022	9.87824e-21	EC3	others
AGFG2	2.5705e-24	2.27968	0.13	0.019	1.2269e-20	EC3	others
EPHX1	2.80999e-24	1.16357	0.457	0.185	1.34121e-20	EC3	others
EIF1AY	2.8149e-24	1.79523	0.142	0.023	1.34355e-20	EC3	others
MAPK7	3.63749e-24	2.42401	0.146	0.024	1.73617e-20	EC3	others
ABO	4.23654e-24	2.07017	0.113	0.014	2.0221e-20	EC3	others
ITSN1	4.44311e-24	2.87975	0.138	0.022	2.1207e-20	EC3	others
CAMKK2	5.73797e-24	2.29835	0.194	0.042	2.73873e-20	EC3	others
CNTNAP3B	6.39853e-24	2.30678	0.239	0.062	3.05402e-20	EC3	others
UTRN	9.01879e-24	1.2213	0.457	0.186	4.30467e-20	EC3	others
PMF1	1.07096e-23	1.06611	0.356	0.121	5.1117e-20	EC3	others
JUP	1.16235e-23	1.48082	0.227	0.056	5.54791e-20	EC3	others
SLC39A14	1.5963e-23	1.29871	0.235	0.06	7.61915e-20	EC3	others
STX7	2.69296e-23	1.16197	0.263	0.074	1.28535e-19	EC3	others
SH3GL1	3.2486e-23	1.58159	0.271	0.08	1.55056e-19	EC3	others
UGP2	5.19344e-23	1.04244	0.405	0.16	2.47883e-19	EC3	others
LMNA	5.31103e-23	1.06088	0.798	0.51	2.53496e-19	EC3	others
TRIOBP	1.24108e-22	1.25521	0.409	0.164	5.92368e-19	EC3	others
EDEM2	1.52725e-22	1.34686	0.206	0.049	7.28956e-19	EC3	others
PPP1R13L	3.94585e-22	2.0174	0.19	0.044	1.88335e-18	EC3	others
ART4	3.98422e-22	2.39896	0.146	0.027	1.90167e-18	EC3	others
GPRC5B	4.06625e-22	1.72226	0.19	0.044	1.94082e-18	EC3	others
MFAP4	5.89329e-22	1.36949	0.109	0.015	2.81287e-18	EC3	others
BLCAP	6.04571e-22	1.31837	0.267	0.081	2.88562e-18	EC3	others
GADD45GIP1	6.52981e-22	1.02256	0.583	0.304	3.11668e-18	EC3	others
TUBB6	8.16251e-22	1.15697	0.498	0.231	3.89597e-18	EC3	others
COL6A2	8.84938e-22	1.35438	0.267	0.08	4.22381e-18	EC3	others
BID	9.11692e-22	1.35067	0.324	0.112	4.35151e-18	EC3	others
ENOSF1	9.28333e-22	1.48985	0.186	0.042	4.43093e-18	EC3	others
GNG12	1.0978e-21	1.24984	0.36	0.135	5.2398e-18	EC3	others
TMEM140	1.27633e-21	1.70883	0.194	0.046	6.09195e-18	EC3	others
EFCC1	2.57635e-21	2.15767	0.109	0.015	1.22969e-17	EC3	others
EHD2	2.59028e-21	1.05069	0.352	0.128	1.23634e-17	EC3	others
IFT57	2.80965e-21	1.29894	0.279	0.088	1.34104e-17	EC3	others
YIPF5	3.03538e-21	1.46578	0.243	0.07	1.44879e-17	EC3	others
IFT43	3.89941e-21	1.07111	0.32	0.108	1.86119e-17	EC3	others
TMED3	4.40257e-21	2.52119	0.138	0.025	2.10135e-17	EC3	others
COPZ1	5.03226e-21	1.02614	0.324	0.113	2.4019e-17	EC3	others
MYL6B	7.45544e-21	1.52647	0.287	0.094	3.55848e-17	EC3	others
HTRA1	8.9418e-21	1.0337	0.381	0.148	4.26792e-17	EC3	others
MED10	1.20055e-20	1.0207	0.401	0.162	5.73023e-17	EC3	others
FAM126A	1.25326e-20	1.76181	0.223	0.062	5.9818e-17	EC3	others
TNFAIP8L1	1.33305e-20	1.51089	0.247	0.073	6.36263e-17	EC3	others
PACSIN2	1.82803e-20	1.2221	0.259	0.08	8.72518e-17	EC3	others
DAB2	2.17334e-20	1.22696	0.377	0.146	1.03734e-16	EC3	others
MAP4K2	2.37428e-20	1.41018	0.194	0.048	1.13325e-16	EC3	others
TMEM45A	2.99478e-20	2.82253	0.101	0.014	1.42941e-16	EC3	others
AFAP1L1	4.21397e-20	1.0486	0.291	0.097	2.01133e-16	EC3	others
ROGDI	5.86346e-20	1.97781	0.117	0.019	2.79863e-16	EC3	others
FGL2	6.4809e-20	1.62604	0.182	0.044	3.09333e-16	EC3	others
NAXE	6.91544e-20	1.07072	0.291	0.099	3.30074e-16	EC3	others
MRPL15	7.57591e-20	1.0518	0.243	0.072	3.61598e-16	EC3	others
ETFB	1.05763e-19	1.11065	0.393	0.163	5.04805e-16	EC3	others
SUN2	1.29802e-19	1.37303	0.316	0.115	6.19545e-16	EC3	others
MYC	1.38685e-19	1.01109	0.599	0.315	6.61944e-16	EC3	others
MAN1A1	1.87819e-19	1.74903	0.255	0.081	8.9646e-16	EC3	others
CNKSR3	2.30535e-19	1.23489	0.405	0.169	1.10034e-15	EC3	others
SETD9	2.89652e-19	2.11399	0.13	0.024	1.38251e-15	EC3	others
RORA	3.35004e-19	1.75452	0.227	0.068	1.59897e-15	EC3	others
DDX3Y	3.69725e-19	1.38509	0.134	0.025	1.7647e-15	EC3	others
ABHD2	4.16184e-19	1.48933	0.194	0.051	1.98645e-15	EC3	others
TRIB3	4.52898e-19	2.05635	0.109	0.017	2.16168e-15	EC3	others
FUCA2	4.74329e-19	1.51217	0.211	0.059	2.26397e-15	EC3	others
ETHE1	5.38645e-19	1.26192	0.275	0.093	2.57095e-15	EC3	others
HES4	5.80069e-19	1.341	0.287	0.1	2.76867e-15	EC3	others
SERINC5	6.79376e-19	1.36608	0.166	0.039	3.24266e-15	EC3	others
RRAS2	8.92689e-19	1.55277	0.186	0.048	4.26081e-15	EC3	others
CDC42EP5	1.30649e-18	1.4418	0.308	0.114	6.23589e-15	EC3	others
ODC1	1.37025e-18	1.70547	0.283	0.102	6.54022e-15	EC3	others
LPIN2	1.39228e-18	1.84327	0.134	0.026	6.64537e-15	EC3	others
INSIG2	1.45436e-18	1.60077	0.174	0.043	6.94165e-15	EC3	others
ENDOD1	2.02605e-18	1.26341	0.219	0.064	9.67036e-15	EC3	others
BEX4	2.66757e-18	1.32693	0.32	0.122	1.27323e-14	EC3	others
BMP2K	3.06304e-18	2.20088	0.121	0.023	1.46199e-14	EC3	others
ROBO3	1.01715e-17	1.49251	0.186	0.051	4.85484e-14	EC3	others
ANGPTL2	1.37613e-17	1.72955	0.138	0.029	6.56826e-14	EC3	others
OLFML2A	2.18357e-17	1.16434	0.17	0.043	1.04222e-13	EC3	others
SCAND1	2.25053e-17	1.12503	0.51	0.261	1.07418e-13	EC3	others
CFAP97	2.83445e-17	1.26081	0.283	0.105	1.35288e-13	EC3	others
MRPL34	3.39767e-17	1.1183	0.304	0.115	1.62171e-13	EC3	others
RASD1	4.43446e-17	2.17899	0.134	0.029	2.11657e-13	EC3	others
TUBA4A	6.10028e-17	1.06774	0.227	0.072	2.91166e-13	EC3	others
RHOJ	6.3976e-17	1.00399	0.312	0.122	3.05358e-13	EC3	others
CFH	8.35015e-17	1.24861	0.194	0.055	3.98553e-13	EC3	others
KRT8	1.02258e-16	1.49506	0.15	0.036	4.88075e-13	EC3	others
ACBD6	1.40486e-16	1.39823	0.219	0.069	6.70542e-13	EC3	others
TPD52L2	1.52867e-16	1.19037	0.263	0.094	7.29636e-13	EC3	others
TWISTNB	2.36604e-16	1.16066	0.259	0.092	1.12931e-12	EC3	others
TMEM120A	2.64075e-16	1.21605	0.219	0.07	1.26043e-12	EC3	others
C9orf85	2.85113e-16	1.33718	0.13	0.028	1.36084e-12	EC3	others
SLC7A1	2.85404e-16	1.90951	0.142	0.033	1.36223e-12	EC3	others
TRAPPC6A	3.07975e-16	1.11616	0.219	0.07	1.46997e-12	EC3	others
LINC00839	3.18762e-16	1.69081	0.101	0.018	1.52145e-12	EC3	others
LRRC42	3.34622e-16	1.50634	0.146	0.035	1.59715e-12	EC3	others
MTCH2	3.85957e-16	1.16238	0.263	0.095	1.84217e-12	EC3	others
PAQR8	4.25919e-16	1.75322	0.101	0.018	2.03291e-12	EC3	others
PLSCR4	4.71425e-16	1.21973	0.332	0.139	2.25011e-12	EC3	others
FADD	6.6094e-16	2.54129	0.113	0.023	3.15467e-12	EC3	others
PCBD1	7.702e-16	1.3411	0.235	0.08	3.67616e-12	EC3	others
TMEM126B	8.83807e-16	1.17024	0.308	0.123	4.21841e-12	EC3	others
CREG1	9.33894e-16	1.30354	0.251	0.091	4.45748e-12	EC3	others
ZFYVE21	1.15812e-15	1.0763	0.364	0.159	5.52772e-12	EC3	others
DCTPP1	1.1722e-15	1.16001	0.267	0.1	5.59491e-12	EC3	others
KCNN3	1.33467e-15	1.97313	0.138	0.033	6.37036e-12	EC3	others
UFSP2	1.37517e-15	1.35955	0.17	0.047	6.56367e-12	EC3	others
G6PC3	1.53776e-15	1.45737	0.178	0.051	7.33972e-12	EC3	others
UNC5B	1.57438e-15	1.45164	0.194	0.059	7.51449e-12	EC3	others
ORAI3	1.68516e-15	1.51107	0.117	0.024	8.04327e-12	EC3	others
SESN3	1.83974e-15	2.37956	0.117	0.025	8.78106e-12	EC3	others
FAM89A	1.88829e-15	1.18993	0.247	0.089	9.0128e-12	EC3	others
SNCA	1.92643e-15	1.31051	0.162	0.044	9.19484e-12	EC3	others
TDRP	2.06833e-15	1.36626	0.13	0.029	9.87212e-12	EC3	others
CBY1	2.10951e-15	1.92549	0.166	0.046	1.00687e-11	EC3	others
CCNDBP1	3.01824e-15	1.09607	0.259	0.095	1.4406e-11	EC3	others
GPATCH2	3.26955e-15	2.37232	0.134	0.032	1.56056e-11	EC3	others
PMVK	3.50968e-15	1.20449	0.227	0.078	1.67517e-11	EC3	others
NTPCR	3.60612e-15	1.05754	0.211	0.07	1.7212e-11	EC3	others
HOXA7	3.74071e-15	1.50059	0.13	0.03	1.78544e-11	EC3	others
ABHD14B	3.7996e-15	1.01107	0.255	0.094	1.81355e-11	EC3	others
RDH14	3.81491e-15	1.30503	0.202	0.064	1.82086e-11	EC3	others
ANKRD39	4.1753e-15	2.46443	0.113	0.024	1.99287e-11	EC3	others
OSBPL5	8.0806e-15	1.13546	0.138	0.034	3.85687e-11	EC3	others
EEA1	1.54163e-14	1.17499	0.243	0.089	7.35821e-11	EC3	others
CNST	1.56131e-14	1.40975	0.174	0.051	7.45212e-11	EC3	others
AP2A2	2.1113e-14	1.25359	0.247	0.092	1.00772e-10	EC3	others
NID1	2.48756e-14	1.88663	0.166	0.049	1.18731e-10	EC3	others
FBXO17	2.48953e-14	1.90936	0.109	0.023	1.18825e-10	EC3	others
TXNRD2	3.61697e-14	1.85089	0.126	0.03	1.72638e-10	EC3	others
CDIPT	4.70692e-14	1.0675	0.3	0.127	2.24661e-10	EC3	others
THEM6	6.4846e-14	1.69789	0.126	0.031	3.0951e-10	EC3	others
SMARCA1	6.4955e-14	1.44053	0.142	0.038	3.1003e-10	EC3	others
TBPL1	6.8781e-14	1.19256	0.247	0.094	3.28291e-10	EC3	others
VTI1B	7.78573e-14	1.20411	0.291	0.12	3.71613e-10	EC3	others
GSS	8.10254e-14	1.28299	0.146	0.039	3.86734e-10	EC3	others
MAP7D3	1.17677e-13	1.57519	0.162	0.048	5.61672e-10	EC3	others
MSRB3	1.30666e-13	1.00413	0.344	0.16	6.23667e-10	EC3	others
CTDSPL	1.49162e-13	2.49153	0.113	0.026	7.11949e-10	EC3	others
ALDH3A2	1.54794e-13	1.67567	0.113	0.026	7.38832e-10	EC3	others
MAP3K1	1.73961e-13	1.53426	0.126	0.031	8.30314e-10	EC3	others
FEZ1	1.75891e-13	1.37192	0.126	0.031	8.39528e-10	EC3	others
IQCK	2.10951e-13	1.34656	0.154	0.044	1.00687e-09	EC3	others
DPYSL3	2.25259e-13	1.41823	0.235	0.088	1.07516e-09	EC3	others
VPS25	2.33382e-13	1.23827	0.182	0.059	1.11393e-09	EC3	others
LAMC1	2.52434e-13	1.29351	0.231	0.086	1.20487e-09	EC3	others
ZDHHC12	3.06087e-13	1.66569	0.186	0.061	1.46095e-09	EC3	others
HIC1	3.29207e-13	1.77578	0.138	0.038	1.57131e-09	EC3	others
FBXO25	3.52428e-13	1.15086	0.178	0.058	1.68214e-09	EC3	others
CTSF	4.12698e-13	1.28587	0.211	0.076	1.96981e-09	EC3	others
RNF187	4.24926e-13	1.01483	0.243	0.094	2.02817e-09	EC3	others
TCTN3	4.80515e-13	1.29981	0.158	0.047	2.2935e-09	EC3	others
DBN1	5.03227e-13	1.12706	0.251	0.101	2.4019e-09	EC3	others
CLUAP1	6.71646e-13	2.26388	0.101	0.022	3.20577e-09	EC3	others
SLC35B2	6.90835e-13	1.07121	0.109	0.025	3.29736e-09	EC3	others
ICMT	7.12946e-13	1.09462	0.13	0.034	3.40289e-09	EC3	others
APH1B	9.61596e-13	1.28583	0.126	0.033	4.5897e-09	EC3	others
WDFY2	1.07959e-12	2.13528	0.101	0.023	5.15287e-09	EC3	others
ERICH1	1.11928e-12	1.03529	0.275	0.117	5.34233e-09	EC3	others
AZI2	1.18756e-12	1.07874	0.198	0.071	5.66821e-09	EC3	others
PGM2L1	1.32714e-12	1.36963	0.182	0.062	6.33444e-09	EC3	others
NELFCD	1.39637e-12	1.16467	0.198	0.07	6.66489e-09	EC3	others
PPIE	1.43912e-12	1.13867	0.19	0.066	6.86894e-09	EC3	others
ZDHHC17	1.97955e-12	1.2557	0.138	0.039	9.44839e-09	EC3	others
RBMS3	2.27767e-12	1.30512	0.243	0.098	1.08713e-08	EC3	others
DNASE2	2.27908e-12	1.06788	0.194	0.068	1.08781e-08	EC3	others
MRAS	2.45797e-12	1.20559	0.146	0.043	1.17319e-08	EC3	others
NFATC2	2.47145e-12	1.31801	0.142	0.041	1.17962e-08	EC3	others
C16orf87	3.35719e-12	1.08896	0.13	0.036	1.60239e-08	EC3	others
NDUFV1	3.38109e-12	1.14737	0.308	0.14	1.61379e-08	EC3	others
LBR	3.62741e-12	1.00045	0.251	0.102	1.73136e-08	EC3	others
DTD1	3.95688e-12	1.40143	0.231	0.092	1.88862e-08	EC3	others
CCDC90B	4.08902e-12	1.06443	0.223	0.087	1.95169e-08	EC3	others
CXXC5	7.44275e-12	1.1429	0.19	0.069	3.55242e-08	EC3	others
KIF22	1.00438e-11	1.33565	0.126	0.035	4.79392e-08	EC3	others
TTF1	1.08097e-11	1.16581	0.166	0.055	5.15945e-08	EC3	others
PDIA5	1.105e-11	1.25546	0.154	0.049	5.27417e-08	EC3	others
NHLRC3	1.20451e-11	1.79822	0.134	0.039	5.74913e-08	EC3	others
TMEM9	1.45337e-11	1.1826	0.142	0.043	6.93695e-08	EC3	others
KIAA1671	1.51965e-11	1.05565	0.15	0.047	7.25327e-08	EC3	others
OARD1	1.64667e-11	1.34419	0.186	0.068	7.85953e-08	EC3	others
RHBDD2	2.1205e-11	1.15265	0.186	0.068	1.01212e-07	EC3	others
EFHC1	2.14466e-11	1.11165	0.158	0.051	1.02365e-07	EC3	others
NFIX	2.1569e-11	1.716	0.126	0.036	1.02949e-07	EC3	others
AGAP2-AS1	2.42068e-11	1.50211	0.138	0.042	1.15539e-07	EC3	others
INO80C	2.47994e-11	1.03161	0.235	0.098	1.18368e-07	EC3	others
CUEDC2	2.5286e-11	1.09576	0.291	0.135	1.2069e-07	EC3	others
MRPL19	2.73513e-11	1.09289	0.198	0.075	1.30548e-07	EC3	others
MINDY3	3.39534e-11	1.5279	0.13	0.038	1.62059e-07	EC3	others
POR	3.70135e-11	1.10316	0.17	0.059	1.76666e-07	EC3	others
NPEPPS	4.37977e-11	1.21126	0.19	0.071	2.09046e-07	EC3	others
UTP23	4.73323e-11	1.88958	0.134	0.04	2.25917e-07	EC3	others
CCND2	8.83003e-11	1.37969	0.142	0.046	4.21457e-07	EC3	others
CHKA	9.78019e-11	1.59444	0.105	0.028	4.66808e-07	EC3	others
TMEM242	1.10726e-10	1.01512	0.202	0.078	5.28498e-07	EC3	others
CRNDE	1.5381e-10	1.53106	0.113	0.032	7.34135e-07	EC3	others
TMEM222	1.61935e-10	1.2065	0.126	0.038	7.72915e-07	EC3	others
TPBG	1.64699e-10	1.40577	0.146	0.049	7.86108e-07	EC3	others
CRYZL1	1.70316e-10	1.13042	0.206	0.082	8.12918e-07	EC3	others
H1FX	1.78868e-10	1.03899	0.263	0.119	8.53737e-07	EC3	others
PSMD9	1.96465e-10	1.52588	0.158	0.056	9.37727e-07	EC3	others
ANTXR2	2.09415e-10	1.1471	0.105	0.028	9.99537e-07	EC3	others
RECK	2.50393e-10	1.09577	0.117	0.034	1.19513e-06	EC3	others
NAAA	3.34661e-10	1.35027	0.142	0.047	1.59734e-06	EC3	others
MMP14	3.38233e-10	1.56492	0.13	0.041	1.61439e-06	EC3	others
AL022323.4	4.0087e-10	1.14257	0.105	0.029	1.91335e-06	EC3	others
GLMP	5.17952e-10	1.30271	0.113	0.033	2.47219e-06	EC3	others
CYB561A3	5.18363e-10	1.05951	0.121	0.037	2.47415e-06	EC3	others
C15orf61	6.09644e-10	1.08338	0.154	0.054	2.90983e-06	EC3	others
ARV1	6.79417e-10	1.16376	0.105	0.029	3.24286e-06	EC3	others
KNOP1	8.14227e-10	1.03105	0.138	0.046	3.8863e-06	EC3	others
SMIM10	8.96885e-10	1.32341	0.134	0.045	4.28083e-06	EC3	others
PAICS	8.98723e-10	1.38251	0.158	0.058	4.28961e-06	EC3	others
TMEM220	9.06308e-10	2.37647	0.101	0.028	4.32581e-06	EC3	others
PIGX	1.09314e-09	1.00731	0.134	0.044	5.21754e-06	EC3	others
WAC-AS1	1.13801e-09	1.70248	0.105	0.03	5.43173e-06	EC3	others
MPP1	1.2251e-09	1.57508	0.146	0.052	5.84743e-06	EC3	others
CARD10	1.27754e-09	1.53801	0.121	0.038	6.09772e-06	EC3	others
EBP	1.32813e-09	1.01256	0.174	0.066	6.33914e-06	EC3	others
RHOU	1.34369e-09	1.25917	0.158	0.058	6.41342e-06	EC3	others
DHRS12	1.42454e-09	2.18283	0.101	0.028	6.79932e-06	EC3	others
AC097534.2	1.71258e-09	1.33848	0.109	0.033	8.17413e-06	EC3	others
MRPL28	2.11192e-09	1.18649	0.263	0.127	1.00802e-05	EC3	others
DDX10	2.16842e-09	1.33266	0.13	0.043	1.03499e-05	EC3	others
SLU7	2.18087e-09	1.02247	0.255	0.123	1.04093e-05	EC3	others
SERGEF	2.23075e-09	1.44983	0.113	0.035	1.06474e-05	EC3	others
COPS4	2.50275e-09	1.28661	0.211	0.091	1.19456e-05	EC3	others
ZDHHC24	2.57427e-09	1.31742	0.158	0.06	1.2287e-05	EC3	others
BLVRA	3.04623e-09	1.06455	0.186	0.076	1.45396e-05	EC3	others
ZNF521	4.15813e-09	1.42458	0.109	0.034	1.98468e-05	EC3	others
STARD7	5.21418e-09	1.06605	0.198	0.086	2.48873e-05	EC3	others
IMPDH1	5.48249e-09	1.32261	0.15	0.056	2.61679e-05	EC3	others
ANKS1A	7.21331e-09	1.10836	0.121	0.04	3.44291e-05	EC3	others
DLG1	9.26264e-09	1.37589	0.13	0.045	4.42106e-05	EC3	others
WASHC1	1.06974e-08	1.16213	0.13	0.045	5.10585e-05	EC3	others
IARS2	1.10267e-08	1.27085	0.174	0.072	5.26303e-05	EC3	others
MRPL48	1.11722e-08	1.45014	0.13	0.045	5.33248e-05	EC3	others
DNASE1L1	1.34164e-08	1.13153	0.174	0.072	6.40365e-05	EC3	others
ASCC1	1.5223e-08	1.06342	0.113	0.037	7.26592e-05	EC3	others
SLC25A4	1.56184e-08	1.09049	0.174	0.072	7.45467e-05	EC3	others
CYHR1	1.6279e-08	1.18274	0.142	0.053	7.76996e-05	EC3	others
LENG1	1.73434e-08	1.00127	0.162	0.064	8.27801e-05	EC3	others
FARS2	1.74841e-08	1.46712	0.109	0.035	8.34515e-05	EC3	others
SLC35A5	1.8877e-08	1.42084	0.109	0.035	9.01001e-05	EC3	others
FBLIM1	2.0408e-08	1.2478	0.166	0.069	9.74072e-05	EC3	others
COMMD8	2.28476e-08	1.2703	0.15	0.058	0.000109052	EC3	others
ASL	2.4538e-08	1.63841	0.158	0.063	0.00011712	EC3	others
MORN2	2.57869e-08	1.28709	0.109	0.036	0.000123081	EC3	others
RXYLT1	2.6226e-08	1.15808	0.117	0.04	0.000125177	EC3	others
NT5C3B	2.78835e-08	1.04298	0.206	0.094	0.000133088	EC3	others
FARSA	3.11856e-08	1.14809	0.154	0.061	0.000148849	EC3	others
COQ9	3.21104e-08	1.52428	0.105	0.034	0.000153263	EC3	others
CETN2	4.00146e-08	1.16819	0.17	0.072	0.00019099	EC3	others
PPP1R14B	5.57959e-08	1.09275	0.219	0.103	0.000266314	EC3	others
ZNF581	6.00701e-08	1.07456	0.134	0.051	0.000286715	EC3	others
SUMF1	6.06416e-08	1.04361	0.109	0.037	0.000289442	EC3	others
PSMG1	9.16532e-08	1.09837	0.17	0.073	0.000437461	EC3	others
ZBTB10	9.46415e-08	1.66411	0.142	0.056	0.000451724	EC3	others
CALHM2	1.04458e-07	1.41133	0.162	0.07	0.000498577	EC3	others
MTMR12	1.05645e-07	1.56878	0.101	0.034	0.000504246	EC3	others
SERTAD2	1.09345e-07	1.80247	0.13	0.049	0.000521903	EC3	others
GON7	1.17041e-07	1.16711	0.117	0.042	0.000558639	EC3	others
TP53I11	1.25567e-07	1.98747	0.113	0.04	0.000599331	EC3	others
CCDC43	1.32217e-07	1.10487	0.142	0.057	0.000631071	EC3	others
SLC40A1	1.95085e-07	1.03755	0.146	0.06	0.000931141	EC3	others
GALT	2.71668e-07	1.2379	0.109	0.039	0.00129667	EC3	others
PEX10	2.92167e-07	1.38446	0.121	0.046	0.00139451	EC3	others
SCAMP4	3.18248e-07	1.41765	0.138	0.056	0.001519	EC3	others
CNPY3	3.8355e-07	1.07665	0.19	0.091	0.00183068	EC3	others
DNAJB12	4.91424e-07	1.3276	0.15	0.064	0.00234557	EC3	others
MRPL12	9.2047e-07	1.03687	0.239	0.127	0.0043934	EC3	others
FBN1	9.6317e-07	1.03743	0.105	0.039	0.00459721	EC3	others
CARD6	1.02704e-06	1.04262	0.13	0.052	0.00490205	EC3	others
GPATCH4	1.43619e-06	1.12888	0.17	0.081	0.00685495	EC3	others
KEAP1	1.65816e-06	1.27447	0.174	0.083	0.00791441	EC3	others
NCAPH2	2.03604e-06	1.09104	0.113	0.045	0.009718	EC3	others
ENOPH1	2.13764e-06	1.22802	0.154	0.069	0.0102029	EC3	others
GOT2	2.94267e-06	1.02663	0.105	0.04	0.0140454	EC3	others
XPA	3.11285e-06	1.08977	0.15	0.07	0.0148576	EC3	others
CREBL2	3.95996e-06	1.03451	0.121	0.051	0.0189009	EC3	others
HERPUD2	5.43269e-06	1.06995	0.138	0.062	0.0259302	EC3	others
ACAT2	7.39157e-06	1.13665	0.105	0.042	0.03528	EC3	others
