# Supplementary material for: Assessing personalized molecular portraits underlying endothelial-to-mesenchymal transition within pulmonary arterial hypertension
Source: Mol Med. 2024 Oct 26;30:189. doi: 10.1186/s10020-024-00963-z (PMC11513636; doi:10.1186/s10020-024-00963-z)
Supplement: Supplementary file 11 — Additional file 11: Table S5: Identified PAH differentially expressed genes from the bulk RNA-seq cohort. [file 10020_2024_963_MOESM11_ESM.xlsx]

## Sheet: Figure S5
Table S5. Identified PAH differentially expressed genes from the bulk RNA-seq cohort.
gene	logFC	AveExpr	t	P.Value	adj.P.Val	B
HBB	2.45952	9.12287	8.71071	2.46827e-13	4.51198e-10	19.9325
ASPN	1.70488	6.74203	6.22405	1.88467e-08	2.27137e-06	9.15646
SFRP2	1.63586	5.98238	6.68468	2.49038e-09	4.99427e-07	11.094
VCAM1	1.62083	5.69451	6.15031	2.59517e-08	2.94708e-06	8.8505
WIF1	1.59568	9.08911	6.25455	1.65051e-08	2.07425e-06	9.28337
POSTN	1.51003	8.68346	5.91292	7.20467e-08	6.59297e-06	7.87461
RGS1	1.40835	6.93704	6.09659	3.27364e-08	3.56713e-06	8.62844
DEPP1	1.3903	8.18921	6.28101	1.47081e-08	1.91216e-06	9.39366
EDN1	1.37637	6.89998	5.25466	1.127e-06	5.60558e-05	5.25323
CHIAP2	1.36579	5.72966	3.93886	0.000169729	0.00255353	0.522736
ENPP2	1.30999	9.08141	5.47967	4.46795e-07	2.63818e-05	6.13381
THY1	1.29576	5.55224	5.32042	8.6145e-07	4.48597e-05	5.5088
GZMK	1.26841	5.74513	5.15167	1.71148e-06	7.60924e-05	4.85615
FABP4	1.26326	7.59885	4.96806	3.57083e-06	0.000134628	4.15815
GEM	1.23001	6.38157	6.75369	1.83271e-09	4.06451e-07	11.3878
AGBL1	1.22571	5.75618	6.10651	3.13637e-08	3.45753e-06	8.66939
ESM1	1.21684	5.88231	5.18996	1.46591e-06	6.75645e-05	5.00331
PDE3A	1.19737	6.92982	9.28513	1.74835e-14	8.23955e-11	22.4675
CCDC80	1.18391	7.40763	4.24748	5.6119e-05	0.00110775	1.55826
CPA3	1.15197	8.54378	5.37073	7.00726e-07	3.83994e-05	5.7053
OGN	1.15007	6.86527	5.70727	1.72456e-07	1.26986e-05	7.04136
ROBO2	1.14471	5.83347	4.86277	5.41328e-06	0.000183206	3.76388
CCL21	1.13141	7.38753	5.5276	3.66096e-07	2.26271e-05	6.3236
PI15	1.12313	4.92327	3.57753	0.000581985	0.00649556	-0.621254
MFAP4	1.11443	9.32472	7.70599	2.49086e-11	1.38104e-08	15.5088
COL6A6	1.09616	7.26478	4.46294	2.52173e-05	0.000601737	2.31041
BMP6	1.09257	6.58839	6.78522	1.59276e-09	3.74955e-07	11.5222
CD69	1.08848	7.45588	5.62718	2.41495e-07	1.64347e-05	6.7202
CCL5	1.07845	7.08578	6.58077	3.94557e-09	6.82367e-07	10.6532
SLC18A2	1.05597	5.25075	6.50836	5.43056e-09	8.90187e-07	10.3473
MXRA5	1.05182	5.62373	5.85698	9.1456e-08	7.87232e-06	7.64678
HAS2	1.05072	5.68411	3.29558	0.00144585	0.0128202	-1.45805
CXCL12	1.03437	7.94161	5.92832	6.74578e-08	6.28207e-06	7.93747
RGS5	1.02645	9.04693	6.42741	7.75256e-09	1.15074e-06	10.0065
MS4A2	1.02596	4.97976	5.81147	1.10974e-07	9.09462e-06	7.46209
PIEZO2	1.01555	6.37562	4.86666	5.33102e-06	0.000181727	3.77838
LTBP1	1.0111	8.14825	10.6086	4.07561e-17	7.68293e-13	28.2563
DPT	1.00342	6.96042	5.74345	1.48027e-07	1.12518e-05	7.18711
ELF5	-1.00307	4.89385	-4.92051	4.31125e-06	0.000155692	3.97953
RIPOR2	-1.01203	5.94179	-7.49485	6.51738e-11	2.89324e-08	14.5863
CSF3R	-1.03262	7.04709	-10.1823	2.84281e-16	2.67949e-12	26.4041
MS4A15	-1.03372	5.79662	-3.72089	0.000360013	0.00450638	-0.176655
ANPEP	-1.06163	6.06537	-5.57225	3.03908e-07	1.96872e-05	6.50103
CHIT1	-1.07529	4.48568	-3.89247	0.000199613	0.00289232	0.371578
SERPINA3	-1.08168	7.45355	-4.38531	3.37238e-05	0.000757077	2.03679
CXCR1	-1.0823	5.32535	-5.54154	3.45448e-07	2.14919e-05	6.37892
SIGLEC10	-1.13974	4.96251	-7.56755	4.68205e-11	2.20653e-08	14.9035
VNN2	-1.1605	6.53674	-5.40696	6.03575e-07	3.37626e-05	5.84737
MSMB	-1.16174	4.58677	-2.81798	0.0060386	0.0366139	-2.75287
TIMP4	-1.17634	4.66543	-6.15814	2.50863e-08	2.86607e-06	8.88294
NQO1	-1.1869	6.25911	-8.23483	2.20755e-12	2.19023e-09	17.8326
SLCO4A1	-1.20707	6.41918	-5.25252	1.13687e-06	5.63975e-05	5.24494
HMOX1	-1.21394	6.29788	-5.31824	8.69183e-07	4.50137e-05	5.50029
SULT1B1	-1.23707	5.20083	-9.00751	6.28372e-14	1.89874e-10	21.2429
CR1	-1.26291	5.4377	-8.07618	4.5748e-12	3.59331e-09	17.1339
CD163	-1.44746	9.07863	-6.69847	2.34252e-09	4.79987e-07	11.1526
LCN2	-1.47069	5.76856	-6.3309	1.18305e-08	1.59298e-06	9.60199
AQP9	-1.56221	7.45246	-6.87562	1.06409e-09	2.69219e-07	11.9087
S100A8	-1.56801	9.67754	-7.045	4.98142e-10	1.51459e-07	12.6362
SAA1	-1.59591	4.317	-6.85926	1.14481e-09	2.80271e-07	11.8387
SPP1	-1.63455	4.94303	-4.46518	2.50049e-05	0.000598943	2.31837
MGAM	-1.67985	5.09453	-8.27045	1.87409e-12	2.07814e-09	17.9896
BPIFA1	-1.68036	4.19222	-5.20153	1.39871e-06	6.55897e-05	5.0479
RNASE2	-1.811	5.11493	-10.0064	6.35811e-16	3.99523e-12	25.6357
S100A9	-1.82649	6.82537	-8.69671	2.63285e-13	4.51198e-10	19.8706
S100A12	-1.9213	6.58198	-6.91094	9.08665e-10	2.37906e-07	12.0601
IL1R2	-2.31267	6.62547	-7.4817	6.91887e-11	2.89839e-08	14.529
BPIFB1	-2.39225	6.51942	-4.5876	1.57222e-05	0.00041336	2.75585
