# Supplementary material for: Assessing personalized molecular portraits underlying endothelial-to-mesenchymal transition within pulmonary arterial hypertension
Source: Mol Med. 2024 Oct 26;30:189. doi: 10.1186/s10020-024-00963-z (PMC11513636; doi:10.1186/s10020-024-00963-z)
Supplement: Supplementary file 12 — Additional file 12: Table S6: Greenyellow module genes. [file 10020_2024_963_MOESM12_ESM.xlsx]

## Sheet: Sheet1
Table S6.Greenyellow module genes.
	gene
1	GPR34
2	HMGCS1
3	MNAT1
4	AC004982.2
5	CDC42EP3
6	MARCO
7	DNAH5
8	ANXA6
9	ERN1
10	GPC4
11	AC244090.1
12	MSR1
13	AL139353.1
14	PTGDS
15	TAGLN
16	MT1H
17	AGRP
18	HMOX1
19	HCK
20	EFCAB1
21	PLA2G2A
22	PLPP2
23	SNTN
24	MYH11
25	CHML
26	PCNA
27	ABCA1
28	KCNRG
29	PLLP
30	PPP2R3A
31	AHCYL2
32	AC007906.2
33	AC020656.1
34	RMDN2
35	LAPTM4B
36	KCNS3
37	CNEP1R1
38	STC1
39	C2orf81
40	TMEM38B
41	ARGLU1
42	TMEM91
43	TCHH
44	MACF1
45	SIX1
46	AFDN
47	CD274
48	ATP6AP1L
49	GM2A
50	CYR61
51	DOK4
52	CAVIN1
53	ACKR3
54	CKS1B
55	FUCA1
56	BATF
57	KLF2
58	ANKRD22
59	SMAGP
60	MSRB3
61	RAMP2
62	RBPMS
63	TEKT2
64	CBY1
65	TC2N
66	RARRES2
