# Supplementary material for: Assessing personalized molecular portraits underlying endothelial-to-mesenchymal transition within pulmonary arterial hypertension
Source: Mol Med. 2024 Oct 26;30:189. doi: 10.1186/s10020-024-00963-z (PMC11513636; doi:10.1186/s10020-024-00963-z)
Supplement: Supplementary file 13 — Additional file 13: Table S7: Evaluation of multiple machine learning models. [file 10020_2024_963_MOESM13_ESM.xlsx]

## Sheet: Table S7
Table S7. Evaluation of multiple machine learning models.
Model	Accuracy	C-indenx	F1-score	Precision	Recall	|Residuals|
glmNet	0.833333	0.890756	0.888889	0.842105	0.941176	0.253593
Bagged CART	0.75	0.827731	0.833333	0.789474	0.882353	0.258227
NB	0.666667	0.756303	0.777778	0.736842	0.823529	0.260563
pls	0.75	0.857143	0.833333	0.789474	0.882353	0.263287
NNet	0.791667	0.882353	0.864865	0.8	0.941176	0.264655
KNN	0.708333	0.743697	0.787879	0.8125	0.764706	0.294872
RF	0.708333	0.768908	0.810811	0.75	0.882353	0.3
glmBoost	0.833333	0.890756	0.888889	0.842105	0.941176	0.321333
CART	0.833333	0.756303	0.888889	0.842105	0.941176	0.387659
